# Supplementary material for: Conserved and breed-specific differences in the cervical transcriptome of sheep with divergent fertility at the follicular phase of a natural oestrus cycle
Source: BMC Genomics. 2021 Oct 20;22:752. doi: 10.1186/s12864-021-08060-9 (PMC8527727; doi:10.1186/s12864-021-08060-9)
Supplement: Supplementary file 2 — Additional file 2: Table S4. Mapping information. Table S5. Differentially expressed genes (DEGs) in Suffolk compared to Belclare. Table S6. Differentially expressed genes (DEGs) in Suffolk compared to Fur. Table S7. Differentially expressed genes (DEGs) in Suffolk compared to Norwegian White Sheep (NWS). [file 12864_2021_8060_MOESM2_ESM.xlsx]

## Sheet: KEY
		Additional File 2 - Supplementary tables
		Table S4. Mapping information
		Table S5. Differentially expressed genes (DEGs) in Suffolk compared to Belclare
		Table S6. Differentially expressed genes (DEGs) in Suffolk compared to Fur
		Table S7. Differentially expressed genes (DEGs) in Suffolk compared to Norwegian White Sheep (NWS)
		Notes
		1	Different groups are colour coded for ease of intepretation (Belclare in blue, Fur in grey and NWS in orange).
		2	Genes that are deemed significant are denoted in column J by 'True'.
		3	The relative gene expression (column K) denotes the direction of changed expression (Up-regulated or down-regulated in Suffolk (control= lowest fertility)).

## Sheet: Table S4. Mapping information
Sample	Uniquely_mapped	Uniquely_mapped_Percentage
s_6	29192607	0.88
s_11	28242719	0.881
s_14	26970046	0.882
s_17	24295199	0.884
s_18	22738513	0.881
s_22	30963399	0.879
s_24	26844329	0.887
s_25	27767941	0.888
s_26	27371264	0.888
s_29	30986970	0.887
s_91	28453714	0.893
s_92	33592985	0.9
s_94	23445028	0.895
s_96	38735367	0.891
s_98	31609988	0.895
s_103	29944835	0.891
s_106	37788272	0.888
s_107	34458569	0.899
s_111	36237769	0.893
s_119	33770407	0.892
s_61	34090116	0.892
s_62	25772294	0.882
s_63	24646616	0.887
s_65	29770861	0.891
s_67	29750702	0.885
s_72	31329053	0.89
s_74	30735462	0.899
s_80	32050070	0.903
s_87	28919357	0.887
s_88	31049549	0.898
s_34	31046421	0.877
s_36	22684444	0.886
s_37	33129527	0.895
s_39	31091544	0.88
s_43	29437507	0.888
s_53	30218743	0.881
s_54	41450937	0.896
s_60	26335732	0.886

## Sheet: Table S5.DEGs_SuffolkvsBelclare
Ensembl gene ID	baseMean	log2FoldChange	lfcSE	stat	pvalue	padj	absFC	Gene_Name	SIG	Relative expression	s_6	s_11	s_14	s_17	s_18	s_22	s_24	s_25	s_26	s_29	s_34	s_36	s_37	s_39	s_43	s_53	s_54	s_60
ENSOARG00000016470	389.072	-0.948234	0.209278	-4.5389	5.65492e-06	0.0155194	1.92951	EGR1	TRUE	Up-regulated in Suffolk	394.666	127.013	117.938	107.238	168.127	136.912	78.8209	235.115	144.037	148.694	700.424	463.944	1216.09	519.424	554.533	162.713	54.6896	1672.92
ENSOARG00000018585	222.781	-0.862693	0.206665	-4.15839	3.20492e-05	0.0338291	1.81843	NOX5	TRUE	Up-regulated in Suffolk	218.389	107.913	109.019	113.94	137.343	86.1083	113.179	200.179	57.0349	102.011	354.904	353.268	505.642	823.087	103.529	103.43	335.429	185.661
ENSOARG00000017514	91.7571	-0.859463	0.203601	-4.28095	1.86098e-05	0.0282583	1.81436	HOXD10	TRUE	Up-regulated in Suffolk	48.9661	60.1641	20.8126	26.8095	43.8078	40.4709	17.1789	27.3829	36.7343	13.832	75.929	99.4964	726.954	24.8613	48.7894	52.9763	42.5363	243.927
ENSOARG00000010735	100.363	-0.845693	0.209584	-4.02486	5.70099e-05	0.0488531	1.79713	SFTA2	TRUE	Up-regulated in Suffolk	24.483	47.7493	65.4112	39.0972	34.3358	43.9153	70.7367	62.3197	78.3021	35.4444	270.444	373.391	76.5214	303.663	86.8688	29.0108	36.4597	128.382
ENSOARG00000013347	100.554	-0.839282	0.208447	-4.01076	6.05234e-05	0.0488531	1.78916	CHGA	TRUE	Up-regulated in Suffolk	29.3796	50.6143	96.1346	43.5655	52.0957	30.999	34.3578	103.866	47.3679	62.2439	110.054	282.838	274.577	30.1887	79.7289	109.737	99.6566	272.566
ENSOARG00000010041	1896.82	-0.804522	0.196155	-4.08973	4.31877e-05	0.0423302	1.74657	POSTN	TRUE	Up-regulated in Suffolk	1039.06	2030.3	1696.73	1838.69	1198.2	629.452	718.483	1346.48	814.922	791.881	1725.89	2871.98	4815.6	893.232	2227.65	3533.02	3601	2370.14
ENSOARG00000011939	87.2815	-0.715986	0.169137	-4.22661	2.37236e-05	0.0282583	1.64261	PROCR	TRUE	Up-regulated in Suffolk	52.8833	75.4439	72.3487	63.6726	58.0157	32.7212	72.7578	72.7064	67.6685	63.9729	93.8449	92.7887	233.315	112.764	116.618	80.7258	97.2259	111.594
ENSOARG00000003065	111.662	-0.66966	0.14619	-4.57866	4.67957e-06	0.0155194	1.5907	MTHFD1L	TRUE	Up-regulated in Suffolk	80.3043	84.0388	69.3755	112.823	92.3515	99.0246	45.4736	91.5911	75.402	95.9593	117.733	133.034	150.792	102.109	136.848	176.588	136.116	210.35
ENSOARG00000001756	193.606	-0.666283	0.151543	-4.3933	1.11644e-05	0.0191498	1.58698	TMEM176A	TRUE	Up-regulated in Suffolk	187.05	118.418	173.439	179.847	120.767	101.608	127.326	168.074	126.637	162.526	257.647	231.413	453.127	230.855	215.387	239.655	184.729	206.399
ENSOARG00000019774	518.799	-0.641376	0.167824	-4.61623	3.90779e-06	0.0155194	1.55982	PLA1A	TRUE	Up-regulated in Suffolk	69.5318	34.3795	30.7234	33.5119	117.215	49.0818	26.2736	104.81	242.64	27.6639	191.955	806.032	6688.12	24.8613	107.099	54.2377	128.824	601.422
ENSOARG00000005354	882.591	-0.506032	0.11514	-4.39447	1.11042e-05	0.0191498	1.42014	SCAND1	TRUE	Up-regulated in Suffolk	738.408	728.655	693.755	781.944	728.156	707.811	686.146	652.469	698.919	895.62	762.703	902.175	1426.15	855.94	1243.53	1366.03	1152.13	866.087
ENSOARG00000016010	392.048	-0.494199	0.117174	-4.21756	2.46958e-05	0.0282583	1.40854	CLN5	TRUE	Up-regulated in Suffolk	339.824	297.001	329.038	294.905	356.382	328.073	310.231	375.807	272.607	354.444	300.304	497.482	400.612	375.584	606.892	529.763	588.217	499.704
ENSOARG00000011199	978.686	-0.366383	0.0911598	-4.01915	5.84085e-05	0.0488531	1.28912	ATG5	TRUE	Up-regulated in Suffolk	788.353	849.938	905.846	966.259	825.243	790.475	904.42	902.692	696.985	980.341	1000.73	996.082	1081.05	893.232	1148.33	1337.02	1398.84	1150.5
ENSOARG00000008162	1142.83	-0.335918	0.0796499	-4.21741	2.47121e-05	0.0282583	1.26218	MAP4K3	TRUE	Up-regulated in Suffolk	1164.41	863.308	999.998	1070.15	1063.23	1052.24	1011.54	984.841	974.426	1007.14	1053.62	1187.25	1641.46	1247.51	1294.7	1184.4	1415.85	1354.93
ENSOARG00000012141	289.811	0.511842	0.11113	4.60437	4.13718e-06	0.0155194	-1.42587	ATXN1	TRUE	Down-regulated in Suffolk	344.721	303.686	309.217	278.149	266.399	440.014	431.494	297.435	363.476	342.341	203.046	231.413	234.066	255.716	191.587	208.121	222.404	293.304
ENSOARG00000004052	141.282	0.556293	0.124091	4.48019	7.45763e-06	0.0170556	-1.47049	PLEKHF1	TRUE	Down-regulated in Suffolk	184.112	163.303	144.697	140.75	170.495	166.189	145.516	135.026	225.239	194.512	119.439	72.6659	102.779	118.091	122.568	138.748	113.025	85.9174
ENSOARG00000010901	312.421	0.640289	0.139708	4.58307	4.58188e-06	0.0155194	-1.55864	TLDC1	TRUE	Down-regulated in Suffolk	495.536	356.21	353.815	242.403	440.446	495.984	406.231	270.996	368.31	367.412	223.521	209.054	216.811	294.784	323.676	191.724	185.945	180.723

## Sheet: Table S6. DEGs_ SuffolkvsFur
Ensembl gene ID	baseMean	log2FoldChange	lfcSE	stat	pvalue	padj	absFC	Gene_Name	SIG	Relative expression	s_91	s_92	s_94	s_96	s_98	s_103	s_106	s_107	s_111	s_119	s_34	s_36	s_37	s_39	s_43	s_53	s_54	s_60
ENSOARG00000000016	19503.8	-6.09123	0.11019	-55.2381	0	0	68.1777	COX-1	TRUE	Up-regulated in Suffolk	694.18	491.368	527.102	719.606	487.757	522.537	501.855	478.796	536.501	718.591	48832.2	46570.6	32907.4	46513	39724.4	37601.1	48196.2	45046
ENSOARG00000004127	661.646	-2.63604	0.337669	-3.89479	9.82851e-05	0.00153895	6.21625	FOLR3	TRUE	Up-regulated in Suffolk	278.571	500.867	518.081	132.395	268.357	208.819	248.213	169.485	315.101	92.5104	743.134	4456.26	31366.6	227.855	467.286	194.251	294.56	2438.51
ENSOARG00000002631	126.404	-2.42057	0.334665	-7.26091	3.84496e-13	4.29305e-10	5.35382		TRUE	Up-regulated in Suffolk	48.3005	22.4526	30.9302	3.89397	31.7314	10.7841	13.1863	5.08456	9.95055	16.8201	529.369	59.8317	662.543	242.156	136.985	116.011	294.56	40.6775
ENSOARG00000016098	932.834	-2.09752	0.350812	-6.28859	3.20372e-10	1.3677e-07	4.27973		TRUE	Up-regulated in Suffolk	48.3005	82.0385	105.678	81.7734	156.844	76.4688	148.928	81.353	128.528	67.2803	299.089	4221.72	23.6914	361.327	3918.8	70.1463	2382.43	4536.61
ENSOARG00000006308	76.6432	-2.0636	0.330443	-6.2352	4.51194e-10	1.77002e-07	4.18028	SLC3A1	TRUE	Up-regulated in Suffolk	21.3421	24.1798	27.0639	18.6911	9.97274	7.84295	11.635	3.38971	19.9011	31.7713	230.28	329.074	58.0032	30.5078	23.0442	171.319	59.6906	301.87
ENSOARG00000002747	81.8785	-1.80166	0.336554	-5.35506	8.55258e-08	9.54928e-06	3.4862	IGLV2-33	TRUE	Up-regulated in Suffolk	73.0124	4.31782	59.2829	2.33638	22.6653	19.6074	15.5133	7.62685	10.7798	8.41004	393.586	81.3711	136.43	160.166	106.26	116.011	186.857	69.5799
ENSOARG00000002466	173.09	-1.68619	0.34884	-4.88003	1.06071e-06	5.81349e-05	3.21807	TECR	TRUE	Up-regulated in Suffolk	3.36981	103.628	88.9243	6.23035	52.5835	81.3706	1.55133	52.5405	5.80449	5.60669	420.192	375.743	96.3996	273.617	112.661	468.092	450.275	517.032
ENSOARG00000013845	1083.29	-1.6545	0.321213	-5.13908	2.7608e-07	2.18551e-05	3.14815	FADS2	TRUE	Up-regulated in Suffolk	331.364	673.579	791.298	401.858	234.813	166.663	414.205	182.197	257.056	377.517	989.928	2570.37	4927.82	449.99	239.404	1549.96	874.597	4066.68
ENSOARG00000005888	83.4467	-1.65359	0.350539	-4.79213	1.65019e-06	8.09209e-05	3.14617	PAPPA	TRUE	Up-regulated in Suffolk	11.2327	31.9518	46.3953	26.479	14.5058	13.7252	3.87833	10.1691	9.95055	8.41004	108.259	270.439	457.49	11.4404	10.2419	9.44277	29.8453	428.184
ENSOARG00000019774	551.44	-1.62456	0.345636	-5.16806	2.36536e-07	1.97317e-05	3.08348	PLA1A	TRUE	Up-regulated in Suffolk	43.8075	111.4	139.186	34.2669	40.7976	41.1755	81.4449	10.1691	67.9954	14.0167	206.426	862.773	7283.07	26.6943	115.221	58.0056	137.548	651.91
ENSOARG00000015262	118.37	-1.59324	0.312506	-5.08251	3.72481e-07	2.67652e-05	3.01726	SERPINE1	TRUE	Up-regulated in Suffolk	32.5748	69.0851	54.1279	35.0457	40.7976	21.5681	27.924	41.5239	79.6044	57.0014	108.259	159.152	345.568	114.404	33.2861	126.803	99.9168	684.024
ENSOARG00000003804	1045.68	-1.52841	0.263682	-5.78824	7.11279e-09	1.47489e-06	2.88467	SEMA7A	TRUE	Up-regulated in Suffolk	369.555	453.371	871.201	241.426	446.96	359.795	614.327	641.502	458.555	416.764	2679.87	2445.92	514.676	1258.45	478.808	2070.67	1865.98	2634.4
ENSOARG00000001512	27.2254	-1.50619	0.346182	-4.34333	1.40339e-05	0.000392491	2.84059	SCN5A	TRUE	Up-regulated in Suffolk	11.2327	10.3628	7.73255	9.34553	19.0389	2.94111	12.4106	4.23714	1.65843	4.67224	33.0282	55.0451	145.416	18.114	55.0501	4.0469	2.59524	93.13
ENSOARG00000003766	96.891	-1.49692	0.34936	-4.31078	1.62681e-05	0.000434757	2.82239	DYNC1I1	TRUE	Up-regulated in Suffolk	11.2327	31.9518	97.9456	14.7971	30.8248	19.6074	20.943	13.5588	9.95055	21.4923	170.646	270.439	652.74	14.3005	19.2035	18.8855	31.1429	294.376
ENSOARG00000011173	39.4855	-1.48319	0.317854	-4.65126	3.29915e-06	0.000140021	2.79566	IL12RB2	TRUE	Up-regulated in Suffolk	24.7119	24.1798	32.219	8.56673	12.6926	8.82332	11.635	9.3217	16.5843	14.0167	105.507	104.107	49.0168	16.2073	14.0826	18.8855	124.572	115.61
ENSOARG00000009847	297.804	-1.47676	0.350663	-4.25894	2.05398e-05	0.000504498	2.78323	SAA1	TRUE	Up-regulated in Suffolk	26.9584	147.669	82.4805	24.9214	108.793	151.957	90.7528	9.3217	104.481	26.1646	707.354	676.098	193.616	109.637	28.1652	210.439	198.536	2463.13
ENSOARG00000009252	1940.78	-1.45059	0.29461	-4.91338	8.95207e-07	5.19757e-05	2.7332	ALOX12	TRUE	Up-regulated in Suffolk	1304.11	1894.66	456.22	1217.26	239.346	502.929	418.859	499.135	721.415	1619.4	3782.65	4879.87	2383.85	1155.48	1406.98	4158.87	2776.91	5516.08
ENSOARG00000015264	38.6803	-1.44221	0.336244	-4.27471	1.9139e-05	0.000482498	2.71737	SLC16A6	TRUE	Up-regulated in Suffolk	6.73961	26.7705	24.4864	17.9123	12.6926	15.6859	6.20532	3.38971	22.3887	9.34449	96.3322	106.5	54.7354	13.3472	8.96165	17.5366	58.393	194.824
ENSOARG00000013745	1147.86	-1.43347	0.270444	-5.29249	1.20665e-07	1.21971e-05	2.70096	FADS1	TRUE	Up-regulated in Suffolk	536.922	885.152	948.526	485.189	344.513	425.48	450.662	404.223	563.035	558.8	986.259	2000.77	2909.96	766.509	464.725	3078.34	1345.63	3506.83
ENSOARG00000020096	26.9613	-1.42882	0.300583	-4.73309	2.21132e-06	0.000101574	2.69226	HPCAL4	TRUE	Up-regulated in Suffolk	26.9584	10.3628	9.02131	14.7971	11.786	13.7252	11.635	11.0166	6.6337	7.47559	13.7617	43.0788	83.3285	40.9949	49.9292	18.8855	15.5715	96.3414
ENSOARG00000018005	37.2558	-1.39715	0.32641	-4.26202	2.02584e-05	0.000500969	2.63381	SLC47A2	TRUE	Up-regulated in Suffolk	11.2327	7.77207	10.3101	18.6911	23.5719	26.47	20.943	22.0331	7.46291	7.47559	22.0188	29.9158	39.2134	211.648	88.3362	21.5835	86.9406	14.9864
ENSOARG00000014061	293.287	-1.39047	0.350429	-4.04741	5.17877e-05	0.000966194	2.62164	UPK3B	TRUE	Up-regulated in Suffolk	25.8352	128.671	237.132	27.2578	45.3306	23.5289	55.0722	31.3548	76.2876	68.2148	803.686	1001.58	1074.28	20.9741	24.3245	45.8649	98.6192	1491.15
ENSOARG00000004078	2159.24	-1.36146	0.331763	-4.09313	4.25582e-05	0.000838172	2.56946	STRA6	TRUE	Up-regulated in Suffolk	1064.86	1918.84	1772.04	672.099	350.859	235.289	892.791	547.438	696.539	866.234	6334.07	5277.15	4040.62	470.964	384.071	1473.07	2312.36	9557.06
ENSOARG00000004815	84.6365	-1.35479	0.350629	-3.9239	8.71272e-05	0.0014138	2.55761		TRUE	Up-regulated in Suffolk	95.4778	3.45425	30.9302	4.67276	15.4124	2.94111	21.7186	24.5754	11.609	13.0823	118.351	198.641	685.418	64.8291	19.2035	1.34897	48.012	163.78
ENSOARG00000012690	1649.88	-1.35392	0.279714	-4.83231	1.34961e-06	6.99627e-05	2.55606	AC008397.1	TRUE	Up-regulated in Suffolk	653.742	1100.18	1288.76	503.101	594.738	674.494	806.692	386.427	1221.43	1081.16	4507.43	3694.01	398.67	2882.03	1139.41	1822.46	4305.51	2637.61
ENSOARG00000020306	318.269	-1.34574	0.350383	-3.90957	9.24617e-05	0.00147463	2.5416	GYS2	TRUE	Up-regulated in Suffolk	86.4917	280.658	150.785	47.5064	14.5058	32.3522	34.1293	21.1857	79.6044	77.5593	922.037	782.598	12.2542	53.3887	49.9292	273.84	899.252	1910.77
ENSOARG00000017470	76.5239	-1.34189	0.299567	-4.46746	7.91545e-06	0.000261715	2.53483	SLC11A2	TRUE	Up-regulated in Suffolk	40.4377	21.5891	51.5503	28.8154	55.3034	21.5681	80.6692	23.728	22.3887	25.2301	144.04	198.641	80.0607	101.057	61.4513	28.3283	77.8573	314.715
ENSOARG00000016462	42.4865	-1.32815	0.347905	-3.81453	0.00013644	0.00192516	2.5108	MYCN	TRUE	Up-regulated in Suffolk	12.3559	17.2713	23.1976	4.67276	3.62645	7.84295	20.943	23.728	19.9011	16.8201	62.3866	89.7475	318.609	16.2073	14.0826	4.0469	12.9762	96.3414
ENSOARG00000007676	175.045	-1.32774	0.31588	-4.19218	2.76283e-05	0.000617911	2.51008	CADM3	TRUE	Up-regulated in Suffolk	97.7243	65.6308	155.94	84.1098	64.3695	75.4884	54.2966	84.7427	46.4359	85.0348	604.599	887.902	125.81	166.84	103.699	187.507	33.7382	226.937
ENSOARG00000015060	154.693	-1.31342	0.329695	-3.97071	7.16575e-05	0.0012397	2.4853	KIAA1024	TRUE	Up-regulated in Suffolk	28.0817	27.634	28.3527	62.3035	87.0348	119.605	178.403	72.0313	70.4831	5.60669	100.919	156.759	807.143	258.363	305.976	98.4746	155.715	221.585
ENSOARG00000012659	77.6704	-1.31107	0.345766	-3.78773	0.00015203	0.00208181	2.48126	RORB	TRUE	Up-regulated in Suffolk	28.0817	26.7705	79.903	22.585	30.8248	15.6859	23.27	31.3548	20.7303	14.0167	59.6342	90.9441	694.404	17.1606	37.1268	21.5835	29.8453	154.146
ENSOARG00000000430	22.6072	-1.30009	0.3437	-3.77045	0.000162951	0.00218599	2.46244	SLC13A1	TRUE	Up-regulated in Suffolk	1.12327	4.31782	16.7539	8.56673	10.8794	17.6466	14.7376	2.54228	7.46291	4.67224	122.021	26.3259	3.26778	31.4612	14.0826	25.6304	80.4525	14.9864
ENSOARG00000002603	58.8037	-1.29757	0.289541	-4.46989	7.82606e-06	0.000259856	2.45814	MROH5	TRUE	Up-regulated in Suffolk	24.7119	16.4077	33.5077	12.4607	17.2256	34.3129	22.4943	18.6434	65.5078	56.0669	55.047	65.8148	181.362	174.467	33.2861	78.2401	84.3454	84.5663
ENSOARG00000000189	24.3174	-1.29091	0.322201	-3.98953	6.62038e-05	0.00117332	2.44683	NRG1	TRUE	Up-regulated in Suffolk	17.9723	21.5891	9.02131	10.1243	7.2529	8.82332	6.20532	5.93199	15.755	10.2789	33.0282	80.1745	31.8609	15.2539	7.68141	24.2814	16.8691	115.61
ENSOARG00000000345	639.747	-1.28804	0.314902	-4.07935	4.51615e-05	0.000876362	2.44196	GRAMD1B	TRUE	Up-regulated in Suffolk	217.914	320.382	323.478	316.19	401.629	544.105	394.814	319.48	111.114	119.609	544.965	1031.5	3675.44	430.923	368.708	230.673	642.323	1522.19
ENSOARG00000006194	32.0677	-1.28009	0.344468	-3.70248	0.000213506	0.00265556	2.42855	PRG4	TRUE	Up-regulated in Suffolk	8.98615	30.2247	9.02131	21.8062	4.53306	14.7055	3.87833	3.38971	2.48764	28.0335	57.7993	29.9158	224.66	22.8809	15.3628	21.5835	23.3572	54.5934
ENSOARG00000008642	223.295	-1.27891	0.229532	-5.56799	2.5769e-08	4.21012e-06	2.42656		TRUE	Up-regulated in Suffolk	179.723	151.987	176.56	71.649	76.1554	100.978	131.863	67.7942	179.939	122.413	432.119	472.67	248.352	167.793	190.755	526.097	372.417	350.04
ENSOARG00000004351	27.6967	-1.27542	0.2473	-5.14355	2.69588e-07	2.15807e-05	2.42069	KRT18	TRUE	Up-regulated in Suffolk	8.98615	13.817	16.7539	7.78794	19.0389	13.7252	26.3726	11.0166	19.9011	15.8856	55.047	51.4552	30.227	36.228	20.4838	32.3752	40.2263	79.214
ENSOARG00000015408	31.4215	-1.27303	0.331728	-3.82556	0.000130475	0.00186402	2.41669	MS4A15	TRUE	Up-regulated in Suffolk	16.849	12.0899	15.4651	5.45156	36.2645	11.7644	13.1863	9.3217	11.609	8.41004	48.6248	57.4384	0.816946	37.1814	19.2035	101.173	80.4525	80.2845
ENSOARG00000010287	2713.7	-1.2688	0.288172	-4.39483	1.10861e-05	0.000335939	2.40961	PRXL2A	TRUE	Up-regulated in Suffolk	1092.94	1772.9	1600.64	932.995	1711.68	1270.56	2605.46	936.407	1587.11	660.655	6683.62	6106.42	2479.43	1769.45	1609.26	1379.99	3577.54	11069.6
ENSOARG00000012379	48.9532	-1.26546	0.345464	-3.65409	0.000258098	0.0030632	2.40404	FLT3	TRUE	Up-regulated in Suffolk	12.3559	16.4077	24.4864	13.2395	31.7314	16.6663	14.7376	27.1177	26.5348	10.2789	22.9362	19.1461	341.483	136.332	14.0826	130.85	7.78573	14.9864
ENSOARG00000018755	23.8704	-1.26348	0.322864	-3.89672	9.75023e-05	0.00153165	2.40074	TNNI1	TRUE	Up-regulated in Suffolk	2.24654	21.5891	19.3314	4.67276	14.5058	18.627	6.98099	0.847427	12.4382	12.1478	48.6248	37.0956	89.8641	29.5544	11.5221	22.9324	46.7144	29.9729
ENSOARG00000003578	145.308	-1.24918	0.305526	-4.07886	4.52571e-05	0.000877046	2.37706	FGF18	TRUE	Up-regulated in Suffolk	95.4778	117.445	100.523	32.7093	53.4901	50.9792	54.2966	37.2868	140.137	55.1325	337.622	213.001	62.9048	88.6633	78.0943	160.527	315.322	621.937
ENSOARG00000011920	305.655	-1.248	0.322082	-3.86424	0.000111433	0.00167439	2.37513	STEAP1	TRUE	Up-regulated in Suffolk	134.792	341.971	372.451	67.7551	70.7158	71.5669	98.5095	94.0644	129.357	85.9693	618.361	753.879	130.711	253.596	97.2979	329.148	506.072	1345.57
ENSOARG00000007959	2184.82	-1.24797	0.196119	-6.36112	2.00291e-10	1.00249e-07	2.37507	SPTBN2	TRUE	Up-regulated in Suffolk	961.518	1410.2	1281.03	787.361	1165.9	1563.69	878.053	1027.08	1641.84	2138.95	4026.69	4358.14	2075.86	3762.95	1869.14	2912.42	2852.17	4613.68
ENSOARG00000007492	692.503	-1.2445	0.338539	-3.97468	7.04736e-05	0.00122359	2.36936	OXTR	TRUE	Up-regulated in Suffolk	86.4917	443.872	135.32	42.0549	22.6653	23.5289	110.144	11.0166	179.939	71.9526	818.365	3281.17	3428.72	7.62695	26.8849	48.5628	88.2382	3638.49
ENSOARG00000006710	9852.68	-1.2296	0.3457	-3.55178	0.000382638	0.00407184	2.34502	OLFM4	TRUE	Up-regulated in Suffolk	3682.07	8057.05	2864.91	2517.84	5857.62	3342.08	7844.3	941.492	3172.57	1820.31	19511.4	13849.8	2482.7	13264.2	651.64	5762.79	31656.8	50068.6
ENSOARG00000010682	118.429	-1.22883	0.319876	-3.83003	0.000128127	0.00183953	2.34376	PACSIN1	TRUE	Up-regulated in Suffolk	50.5471	59.5859	118.566	37.3821	69.8092	59.8025	58.9506	39.8291	56.3865	31.7713	115.599	175.905	832.468	134.425	74.2536	63.4015	60.9882	92.0595
ENSOARG00000010135	607.735	-1.22873	0.32294	-3.79391	0.000148294	0.00204415	2.3436	F5	TRUE	Up-regulated in Suffolk	192.079	414.51	520.658	207.159	319.128	213.72	297.08	188.129	416.265	178.48	633.04	893.885	4287.33	371.814	253.487	246.861	346.465	959.132
ENSOARG00000010722	28.1063	-1.22459	0.341008	-3.58185	0.00034117	0.00378022	2.33689	CREB3L3	TRUE	Up-regulated in Suffolk	1.12327	9.4992	37.374	14.0183	11.786	20.5877	5.42966	7.62685	7.46291	7.47559	78.9007	65.8149	35.9456	7.62695	38.4071	13.4897	11.6786	131.667
ENSOARG00000013158	38.1184	-1.22005	0.313666	-3.87471	0.000106753	0.00162657	2.32955	SPDYC	TRUE	Up-regulated in Suffolk	8.98615	32.8154	20.6201	9.34553	9.06612	22.5485	30.2509	22.8805	33.9977	1.8689	151.379	46.6687	74.3421	44.8083	35.8466	72.8443	20.7619	47.1002
ENSOARG00000000308	164.95	-1.21854	0.298142	-4.078	4.54246e-05	0.000877947	2.32712	THBS2	TRUE	Up-regulated in Suffolk	85.3684	192.575	70.8817	55.2944	121.486	73.5277	86.8745	47.4559	43.1191	93.4449	344.044	358.99	160.938	120.125	46.0885	149.735	260.822	658.333
ENSOARG00000005516	49.9497	-1.21655	0.35087	-3.482	0.000497677	0.00490413	2.32391	TUBB4A	TRUE	Up-regulated in Suffolk	8.98615	36.2697	19.3314	20.2486	7.2529	1.96074	10.0837	9.3217	43.1191	11.2134	51.3772	134.023	446.87	11.4404	3.84071	16.1876	12.9762	54.5934
ENSOARG00000001470	689.901	-1.21465	0.31875	-3.8003	0.000144521	0.00200739	2.32084	LY6E	TRUE	Up-regulated in Suffolk	258.352	313.474	694.641	150.307	392.563	249.014	645.354	174.57	398.851	158.856	1574.34	2271.21	1263.82	336.539	389.192	277.887	295.858	2573.39
ENSOARG00000008075	80.1735	-1.20704	0.321743	-3.73968	0.000184252	0.00239428	2.30864	WNT4	TRUE	Up-regulated in Suffolk	15.7258	71.6757	50.2616	42.0549	47.1439	40.1951	31.8023	45.7611	15.755	36.4435	185.325	156.759	73.5251	75.3162	14.0826	36.4221	89.5359	415.338
ENSOARG00000017439	1876.09	-1.20704	0.285991	-4.21324	2.51736e-05	0.000580913	2.30864	SLC11A2	TRUE	Up-regulated in Suffolk	586.346	1533.69	1626.41	752.315	1032.63	1405.85	998.281	680.484	934.523	671.869	3457.87	4808.07	3895.2	1267.03	835.994	794.542	1967.19	6521.24
ENSOARG00000011674	542.678	-1.18977	0.256904	-4.62594	3.72908e-06	0.000151618	2.28117	MATK	TRUE	Up-regulated in Suffolk	220.161	358.379	192.025	243.763	424.295	355.874	361.46	319.48	400.51	242.957	674.326	1221.76	1222.97	635.897	198.436	597.593	404.858	1693.47
ENSOARG00000020307	1071.34	-1.18842	0.295465	-4.01419	5.96492e-05	0.00107554	2.27904	TFRC	TRUE	Up-regulated in Suffolk	397.637	1108.82	524.525	525.686	469.625	388.226	300.958	422.866	893.062	762.51	1752.33	2857.56	816.129	391.835	373.829	1250.49	2897.59	3150.36
ENSOARG00000015274	88.5165	-1.17986	0.195172	-6.04193	1.52286e-09	4.60506e-07	2.26554	DOK5	TRUE	Up-regulated in Suffolk	44.9307	53.5409	64.4379	60.7459	37.1711	56.8614	39.5589	52.5405	68.8246	60.7392	121.103	220.181	151.952	61.0156	87.056	116.011	159.607	137.019
ENSOARG00000017729	578.482	-1.17972	0.308402	-3.81603	0.000135616	0.00191858	2.26534	PCED1B	TRUE	Up-regulated in Suffolk	248.242	405.011	525.813	183.017	328.194	493.126	373.095	189.824	165.013	139.233	1252.32	896.279	2531.72	283.151	432.719	219.882	330.893	1415.15
ENSOARG00000005022	4358.66	-1.17803	0.263158	-4.47128	7.77535e-06	0.000258851	2.26268	SMOC2	TRUE	Up-regulated in Suffolk	2000.54	3259.09	5103.48	3173.59	2454.2	2060.74	2666.74	1677.91	1369.03	1258.7	9223.12	8459	8116.36	3260.52	3174.98	3840.51	3650.21	13707.2
ENSOARG00000014805	99.7344	-1.17511	0.338977	-3.45534	0.000549591	0.00523902	2.25811	SCGB2A1	TRUE	Up-regulated in Suffolk	29.205	140.761	29.6414	12.4607	31.7314	31.3718	130.312	11.0166	29.8516	12.1478	262.391	274.029	32.6778	210.695	331.581	107.917	53.2025	64.2276
ENSOARG00000000264	120.974	-1.17379	0.156689	-7.4885	6.96638e-14	1.44453e-10	2.25604		TRUE	Up-regulated in Suffolk	70.7659	76.8571	59.2829	74.7642	67.9959	94.1154	75.2395	60.1673	96.1887	77.5593	173.398	171.119	156.037	130.612	124.183	200.996	173.881	294.376
ENSOARG00000001346	604.801	-1.16368	0.335152	-3.4617	0.000536784	0.00514965	2.24028	CST6	TRUE	Up-regulated in Suffolk	204.435	643.355	561.899	138.625	247.505	209.799	245.886	134.741	279.445	224.268	1367.92	2104.88	1063.66	265.037	131.864	103.871	302.346	2656.88
ENSOARG00000002754	68.9976	-1.16147	0.276262	-4.19778	2.69545e-05	0.00061132	2.23685	PTX3	TRUE	Up-regulated in Suffolk	20.2188	56.9952	51.5503	29.5942	67.0893	37.254	31.8023	30.5074	28.1932	39.2469	111.929	235.737	33.4948	70.5493	40.9675	126.803	72.6668	157.358
ENSOARG00000003586	2410.74	-1.15985	0.318063	-3.63686	0.00027598	0.00323049	2.23434	IGF2	TRUE	Up-regulated in Suffolk	1118.78	1339.39	3071.11	848.107	1105.16	821.549	760.928	1256.73	1066.37	1116.67	7744.19	6221.3	1743.36	1022.97	1069	1273.42	1178.24	10636.1
ENSOARG00000014723	91.6203	-1.15915	0.350843	-3.32213	0.000893334	0.00740736	2.23326	CXCL14	TRUE	Up-regulated in Suffolk	69.6426	41.451	83.7693	8.56673	15.4124	17.6466	2.327	11.0166	64.6786	8.41004	100.919	457.114	236.097	37.1814	25.6047	5.39587	20.7619	443.17
ENSOARG00000001869	73.5238	-1.15874	0.347176	-3.33361	0.000857274	0.00720517	2.23262	TREM1	TRUE	Up-regulated in Suffolk	23.5886	72.5393	109.544	17.9123	12.6926	10.7841	4.65399	16.9486	11.609	31.7713	213.766	172.315	38.3965	10.4871	25.6047	90.3808	98.6192	361.815
ENSOARG00000014958	37.5748	-1.15085	0.305322	-3.75696	0.00017199	0.00227155	2.22044		TRUE	Up-regulated in Suffolk	19.0956	24.1798	32.219	15.5759	13.5992	14.7055	21.7186	20.3382	29.0224	14.0167	56.8819	76.5845	167.474	39.0881	26.8849	10.7917	18.1667	76.0026
ENSOARG00000012834	47.9091	-1.13301	0.344735	-3.27798	0.00104553	0.00834754	2.19316	ATP6V0D2	TRUE	Up-regulated in Suffolk	12.3559	17.2713	12.8876	23.3638	19.9455	36.2737	22.4943	16.9486	37.3146	15.8856	24.7711	20.3428	1.63389	52.4353	29.4454	341.289	128.464	49.2411
ENSOARG00000000545	264.949	-1.12347	0.320846	-3.49244	0.000478634	0.00475519	2.17871	PRR16	TRUE	Up-regulated in Suffolk	129.176	214.164	515.503	74.7642	67.9959	71.5669	96.1825	61.0148	91.2134	75.6904	539.461	560.024	442.785	217.368	76.8141	188.856	390.584	955.92
ENSOARG00000004866	15.6381	-1.11947	0.271751	-4.10972	3.96148e-05	0.000792022	2.17267		TRUE	Up-regulated in Suffolk	11.2327	7.77207	11.5988	3.89397	6.34629	3.92148	7.75665	12.7114	11.609	14.9512	32.1107	21.5394	15.522	7.62695	25.6047	29.6773	23.3572	34.2547
ENSOARG00000013340	79.7696	-1.11673	0.342419	-3.25161	0.00114752	0.00885973	2.16856	CCL26	TRUE	Up-regulated in Suffolk	43.8075	94.992	24.4864	23.3638	22.6653	43.1362	24.8213	24.5754	24.8764	46.7224	239.454	99.3206	1.63389	71.5027	42.2478	39.1201	432.108	137.019
ENSOARG00000001371	561.477	-1.11291	0.304325	-3.64895	0.000263309	0.00311486	2.16281	DHCR7	TRUE	Up-regulated in Suffolk	250.489	527.637	514.215	283.481	76.1554	158.82	116.35	166.096	572.986	456.945	927.542	1070.99	267.958	829.431	193.315	1123.69	1243.12	1327.37
ENSOARG00000018214	501.253	-1.10957	0.289232	-3.82958	0.000128363	0.00184109	2.15782	CWH43	TRUE	Up-regulated in Suffolk	205.558	183.939	235.843	156.538	481.411	812.726	401.019	149.147	126.04	128.019	563.314	501.389	450.137	1003.9	458.324	1170.9	581.334	1413.01
ENSOARG00000016260	138.761	-1.1086	0.292964	-3.77594	0.000159405	0.00215234	2.15636	FGFRL1	TRUE	Up-regulated in Suffolk	78.6288	61.313	86.3468	66.9763	116.953	51.9596	117.901	63.557	94.5302	55.1325	164.224	177.102	736.885	75.3162	140.826	60.7035	142.738	206.599
ENSOARG00000006867	483.064	-1.10837	0.35079	-3.17381	0.00150449	0.010843	2.15602	MYOM3	TRUE	Up-regulated in Suffolk	55.0401	372.196	190.736	103.58	63.4629	257.837	200.122	136.436	326.71	77.5593	4100.08	802.941	24.5084	147.772	208.678	188.856	1332.66	105.975
ENSOARG00000009865	40.0534	-1.10579	0.350703	-3.15476	0.00160632	0.0113902	2.15217	SAA1	TRUE	Up-regulated in Suffolk	24.7119	2.59069	15.4651	43.6125	13.5992	7.84295	3.10266	0.847427	7.46291	39.2469	208.261	34.7024	8.98641	14.3005	21.764	48.5628	24.6548	201.246
ENSOARG00000011051	3316.53	-1.10496	0.284604	-3.87619	0.000106107	0.00162042	2.15093	CRISPLD2	TRUE	Up-regulated in Suffolk	1825.31	4009.52	2947.39	1253.08	1763.36	1510.75	1819.71	1349.95	1336.69	1443.72	7874.47	7367.67	2907.51	2097.41	1870.42	2015.36	3699.52	12605.7
ENSOARG00000000229	97.6838	-1.10456	0.321315	-3.42709	0.000610093	0.00561185	2.15033		TRUE	Up-regulated in Suffolk	58.41	126.08	38.6628	53.7368	19.0389	29.4111	30.2509	57.6251	53.0696	54.198	168.811	294.372	160.938	61.0156	24.3245	41.818	76.5597	409.986
ENSOARG00000005931	523.994	-1.1028	0.324514	-3.38848	0.00070282	0.00623179	2.14771	B3GALT6	TRUE	Up-regulated in Suffolk	169.613	726.257	422.713	95.0129	268.357	135.291	126.433	116.945	452.75	249.498	2211.97	907.048	229.562	299.358	195.876	422.227	1105.57	1297.4
ENSOARG00000020390	231.075	-1.09965	0.350784	-3.14799	0.00164396	0.0115497	2.14302	SLCO1A2	TRUE	Up-regulated in Suffolk	49.4238	32.8154	155.94	43.6125	237.532	110.782	161.338	42.3714	19.0719	8.41004	122.938	434.378	1921.46	83.8965	267.569	75.5422	27.2501	365.027
ENSOARG00000014898	2392.26	-1.09593	0.279113	-3.92072	8.82845e-05	0.001427	2.1375	ADAMTS1	TRUE	Up-regulated in Suffolk	1708.49	2145.95	1742.4	1405.72	1058.02	1385.26	784.973	1260.12	1125.24	1468.02	5452.4	4316.26	2243.33	805.597	1304.56	1759.05	4184.83	8910.51
ENSOARG00000008842	56.7184	-1.09405	0.348448	-3.13266	0.00173229	0.0120422	2.13473	ROS1	TRUE	Up-regulated in Suffolk	29.205	29.3611	45.1065	14.0183	25.3851	31.3718	41.1103	17.796	13.2674	2.80335	41.2852	86.1576	448.503	51.4819	12.8024	6.74484	14.2738	110.257
ENSOARG00000014917	39.7513	-1.09085	0.350854	-3.12119	0.00180122	0.0123674	2.13	SERPINA11	TRUE	Up-regulated in Suffolk	5.61634	25.0433	74.748	3.89397	6.34629	6.86258	6.98099	5.93199	10.7798	6.54114	66.0564	131.63	213.223	0.953369	12.8024	10.7917	36.3334	90.9891
ENSOARG00000008153	280.534	-1.09071	0.309484	-3.51536	0.00043916	0.00449852	2.12979	FAM84B	TRUE	Up-regulated in Suffolk	75.259	152.851	137.897	87.2249	235.719	202.936	143.498	138.978	229.692	159.791	251.381	418.822	1720.49	205.928	125.463	142.991	237.465	383.224
ENSOARG00000012578	65.1541	-1.08735	0.349522	-3.11043	0.00186815	0.0126652	2.12484	IGLV2-33	TRUE	Up-regulated in Suffolk	49.4238	5.18138	125.01	7.78794	31.7314	18.627	5.42966	13.5588	10.7798	13.0823	415.605	10.7697	102.118	29.5544	80.6548	44.5159	147.929	61.0162
ENSOARG00000006967	140.161	-1.08602	0.271717	-3.99128	6.57187e-05	0.00116757	2.12288	ITGB6	TRUE	Up-regulated in Suffolk	46.054	91.5377	64.4379	24.9214	62.5563	215.681	115.574	87.285	92.8718	37.378	217.436	198.641	242.633	145.865	116.501	145.689	294.56	323.279
ENSOARG00000002995	17.5843	-1.08392	0.29409	-3.6744	0.000238412	0.00289102	2.11979		TRUE	Up-regulated in Suffolk	12.3559	3.45425	10.3101	12.4607	16.319	11.7644	8.53232	8.47427	9.95055	8.41004	28.4409	26.3259	18.7898	19.0674	8.96165	14.8386	22.0596	76.0026
ENSOARG00000006156	139.211	-1.0832	0.301084	-3.59016	0.000330472	0.00368701	2.11873	ADAMTS14	TRUE	Up-regulated in Suffolk	67.3961	93.2648	159.806	94.2341	41.7042	60.7829	40.3346	127.962	45.6067	64.477	244.959	404.462	260.606	88.6633	58.8908	95.7767	86.9406	469.932
ENSOARG00000000300	124.736	-1.08293	0.315811	-3.41958	0.000627182	0.00573272	2.11834	THBS2	TRUE	Up-regulated in Suffolk	70.7659	169.258	34.7965	48.2852	80.6885	61.7632	74.4639	46.6085	38.973	60.7392	222.94	302.748	109.471	67.6892	28.1652	86.3339	163.5	578.048
ENSOARG00000011217	80.1103	-1.0792	0.343542	-3.13029	0.00174633	0.012105	2.11287	SLC37A2	TRUE	Up-regulated in Suffolk	30.3283	108.809	36.0852	24.9214	33.5447	30.3914	25.597	33.8971	28.1932	31.7713	79.8181	156.759	608.625	30.5078	19.2035	21.5835	22.0596	119.891
ENSOARG00000003236	3093.9	-1.07696	0.247463	-4.3484	1.37137e-05	0.000387684	2.10958	RBP4	TRUE	Up-regulated in Suffolk	3084.49	2703.82	2853.31	1436.1	1771.52	1172.52	1624.24	1171.99	1437.03	1851.14	8124.02	4457.46	6293.75	2102.18	3265.88	1772.54	3415.34	7152.81
ENSOARG00000012531	4547.6	-1.07625	0.25917	-4.14843	3.34762e-05	0.000702178	2.10855	HYOU1	TRUE	Up-regulated in Suffolk	2359.99	4632.15	4209.08	2145.58	2104.25	1885.25	1870.9	1796.55	3588.83	3167.78	10340.6	8425.5	3897.65	2583.63	1921.63	10017.4	7563.83	9346.18
ENSOARG00000020537	62.7946	-1.07136	0.320527	-3.33264	0.000860252	0.00722184	2.10142	CRYGS	TRUE	Up-regulated in Suffolk	29.205	29.3611	51.5503	21.0274	30.8248	28.4307	40.3346	43.2188	32.3393	37.3779	67.8913	214.197	126.627	44.8083	32.0059	21.5835	12.9762	266.544
ENSOARG00000010017	55.5518	-1.06305	0.270838	-3.91851	8.90999e-05	0.00143501	2.08934	SLC22A16	TRUE	Up-regulated in Suffolk	25.8352	31.0883	41.2403	27.2578	26.2918	43.1362	20.943	38.9817	43.9483	39.2469	48.6248	110.09	210.772	53.3887	20.4838	78.2401	55.7977	84.5663
ENSOARG00000008507	15886.1	-1.06081	0.323546	-3.26939	0.00107779	0.0085394	2.0861	ALPL	TRUE	Up-regulated in Suffolk	6192.58	15056.2	15560.5	3702.39	5279.2	8739.99	8003.31	1831.29	18027.9	4180.72	34882.4	49099.1	19676.2	7207.47	7472.73	8371.69	11059.6	61606
ENSOARG00000020858	45.9105	-1.06029	0.341992	-3.08839	0.00201244	0.0132957	2.08536	AQP9	TRUE	Up-regulated in Suffolk	5.61634	37.9968	21.9089	10.1243	36.2645	13.7252	62.0532	12.7114	11.609	14.0167	246.794	51.4552	5.71862	21.9275	88.3362	20.2345	103.81	62.0867
ENSOARG00000001964	88.3794	-1.05995	0.302384	-3.49656	0.000471303	0.00471871	2.08486	NUP210	TRUE	Up-regulated in Suffolk	37.0679	45.7689	74.748	20.2486	73.4356	31.3718	62.0532	65.2519	44.7775	57.0014	111.929	119.663	469.744	109.637	51.2094	48.5628	50.6072	117.751
ENSOARG00000003592	797.86	-1.05749	0.35057	-3.02985	0.00244674	0.015341	2.08131	LRP2	TRUE	Up-regulated in Suffolk	340.35	170.122	728.149	38.9397	226.653	445.088	685.688	251.686	125.211	32.7057	716.528	1833.24	6431	274.57	226.602	82.287	264.715	1487.94
ENSOARG00000009963	164426	-1.05743	0.263389	-4.01033	6.06351e-05	0.00109196	2.08122		TRUE	Up-regulated in Suffolk	86170.4	124024	184142	98542.4	75394.8	86985.2	85005.2	39178.3	170856	59100.2	356033	436842	114407	257422	160923	134263	116350	374022
ENSOARG00000018233	223.012	-1.05731	0.215314	-4.90797	9.20222e-07	5.28822e-05	2.08104		TRUE	Up-regulated in Suffolk	146.025	169.258	153.362	119.155	130.552	117.644	159.787	134.741	157.55	139.233	591.755	460.704	321.06	173.513	112.661	271.142	243.953	412.127
ENSOARG00000006460	37.8752	-1.05716	0.348569	-3.02435	0.00249164	0.0155353	2.08082	NTRK1	TRUE	Up-regulated in Suffolk	14.6025	23.3162	12.8876	43.6125	9.06612	6.86258	6.20532	11.0166	9.12134	34.5746	112.846	81.3711	2.45084	12.3938	3.84071	52.6097	48.012	196.965
ENSOARG00000010997	59.877	-1.05691	0.347922	-3.03056	0.00244105	0.0153186	2.08046	PADI6	TRUE	Up-regulated in Suffolk	26.9584	61.313	33.5077	24.1426	10.8794	31.3718	5.42966	9.3217	52.2404	19.6234	219.27	84.961	2.45084	10.4871	14.0826	102.522	182.965	186.26
ENSOARG00000020032	1439.15	-1.05618	0.227094	-4.64828	3.34715e-06	0.000141235	2.07941		TRUE	Up-regulated in Suffolk	456.047	509.502	1195.97	886.268	1234.81	1043.11	1168.15	1152.5	826.725	662.524	2374.36	3244.07	718.096	2028.77	1281.52	2733.01	2509.6	1879.73
ENSOARG00000018244	216.666	-1.05505	0.202319	-5.21225	1.86569e-07	1.69253e-05	2.07779	OVOL2	TRUE	Up-regulated in Suffolk	94.3545	129.534	97.9456	127.722	146.871	182.349	165.217	219.484	121.894	113.068	299.089	348.22	304.721	566.301	207.398	171.319	224.488	380.013
ENSOARG00000019646	1392.66	-1.05395	0.302757	-3.4739	0.00051296	0.00498701	2.07621	CRELD2	TRUE	Up-regulated in Suffolk	819.986	1455.1	1366.08	637.053	323.661	463.715	529.779	381.342	1039.83	1051.26	3412	2557.21	772.831	695.006	344.383	3141.75	3246.65	2830.3
ENSOARG00000003239	62.0734	-1.0467	0.334971	-3.11311	0.0018513	0.0125862	2.0658	SLC29A4	TRUE	Up-regulated in Suffolk	26.9584	31.0883	54.1279	26.479	50.7703	13.7252	38.7833	31.3548	29.0224	23.3612	93.5799	56.2418	365.175	34.3213	62.7315	10.7917	10.381	158.428
ENSOARG00000006959	1904.17	-1.04367	0.35087	-2.97889	0.00289291	0.0172033	2.06146	BPIFB1	TRUE	Up-regulated in Suffolk	170.737	1583.78	704.951	104.358	1711.68	1302.91	613.551	340.666	1110.32	152.315	3039.51	2311.9	23.6914	12546.3	1453.07	2098.99	1967.19	3039.03
ENSOARG00000000079	29.6322	-1.04057	0.299267	-3.46656	0.000527173	0.00508255	2.05704		TRUE	Up-regulated in Suffolk	22.4654	31.0883	14.1763	14.0183	21.7587	10.7841	19.3916	11.0166	12.4382	17.7545	27.5235	43.0788	132.345	11.4404	38.4071	18.8855	31.1429	55.6639
ENSOARG00000009016	3075.38	-1.03935	0.239544	-4.33589	1.45171e-05	0.000399841	2.05531	XPNPEP1	TRUE	Up-regulated in Suffolk	1798.35	2302.26	1948.6	1652.6	1124.2	3396	1628.9	1191.48	2788.64	1672.66	6560.68	4739.87	1691.9	4803.07	1904.99	5874.75	7016.24	3261.69
ENSOARG00000014440	403.615	-1.03748	0.348739	-3.00456	0.00265965	0.0162615	2.05264	VNN1	TRUE	Up-regulated in Suffolk	53.9169	114.854	715.261	106.695	75.2488	106.86	82.9962	38.9817	98.6763	33.6402	1302.78	1154.75	96.3996	52.4353	60.1711	62.0525	242.655	2866.69
ENSOARG00000016534	156.767	-1.03563	0.30342	-3.40627	0.000658572	0.00591533	2.05	TFPI	TRUE	Up-regulated in Suffolk	99.9709	196.029	157.228	53.7368	38.9843	44.1166	99.2852	61.0148	67.1662	99.986	106.424	305.142	218.941	108.684	53.7699	147.037	469.739	494.552
ENSOARG00000017514	108.752	-1.03393	0.345126	-2.98664	0.00282063	0.016946	2.04759	HOXD10	TRUE	Up-regulated in Suffolk	41.5609	25.9069	134.031	62.3035	44.424	35.2933	31.0266	60.1673	5.80449	91.576	81.653	106.5	791.621	26.6943	52.4896	56.6566	45.4168	264.404
ENSOARG00000013395	246.087	-1.03149	0.221185	-4.66103	3.14625e-06	0.000135513	2.04414	CEBPB	TRUE	Up-regulated in Suffolk	188.709	207.255	106.967	124.607	200.361	196.074	107.042	135.588	165.013	156.987	455.973	325.484	175.643	304.125	229.162	254.955	308.834	786.788
ENSOARG00000006571	1305.84	-1.02802	0.298782	-3.43399	0.000594758	0.00550568	2.03923		TRUE	Up-regulated in Suffolk	640.263	1564.78	915.018	791.255	329.1	460.774	525.901	387.274	983.446	1149.37	2530.33	3220.14	1593.05	375.627	376.389	2243.33	1971.09	3447.95
ENSOARG00000018896	93.5575	-1.02703	0.275417	-3.72309	0.000196799	0.00251677	2.03783	FZD5	TRUE	Up-regulated in Suffolk	39.3144	63.9037	65.7267	21.8062	74.3422	101.958	51.9696	50.8456	76.2876	30.8368	100.002	153.169	369.26	118.218	64.0118	72.8443	88.2382	141.301
ENSOARG00000005037	1312.89	-1.02588	0.286555	-3.57433	0.000351128	0.00384361	2.03621	THBS2	TRUE	Up-regulated in Suffolk	768.316	1934.38	574.786	436.903	934.717	650.965	784.973	563.539	524.892	787.74	2744.09	2699.61	1110.23	941.929	500.572	1030.61	1880.25	4763.55
ENSOARG00000020103	64.6894	-1.02331	0.344926	-3.02628	0.00247585	0.0154634	2.03258	BCAT1	TRUE	Up-regulated in Suffolk	14.6025	1.72713	110.833	9.34553	20.8521	24.5092	0.775665	17.796	4.14606	0	29.3584	125.647	446.87	4.76685	66.5722	14.8386	29.8453	241.924
ENSOARG00000014211	1570.65	-1.02321	0.220222	-4.64405	3.41648e-06	0.000142501	2.03244	MAL	TRUE	Up-regulated in Suffolk	878.396	688.26	1132.82	860.567	946.503	1494.08	916.836	884.714	1347.47	1038.17	2486.29	2313.09	3293.11	1664.58	843.675	1274.77	1906.21	4302.18
ENSOARG00000008117	111.846	-1.0222	0.314005	-3.24754	0.00116409	0.00895797	2.03101	TDGF1	TRUE	Up-regulated in Suffolk	25.8352	94.1284	141.763	35.8245	48.0505	42.1559	102.388	20.3382	117.748	15.8856	172.481	218.984	212.406	20.0207	166.431	194.251	172.584	211.951
ENSOARG00000013475	179.975	-1.02033	0.338139	-3.00692	0.00263909	0.0161494	2.02839	CECR2	TRUE	Up-regulated in Suffolk	103.341	73.4029	82.4805	116.04	144.151	88.2332	77.5665	133.046	48.0943	77.5593	103.672	220.181	1441.09	90.5701	193.315	51.2608	28.5477	166.992
ENSOARG00000006962	87.6161	-1.0203	0.289948	-3.5123	0.000444246	0.00452944	2.02834	BTNL9	TRUE	Up-regulated in Suffolk	33.6981	17.2713	33.5077	73.2066	109.7	39.2148	31.8023	94.9119	35.6561	60.7392	141.287	141.203	124.993	178.28	241.964	90.3808	102.512	26.7615
ENSOARG00000002197	126.272	-1.01854	0.346109	-2.9341	0.00334518	0.0189521	2.02587	FDFT1	TRUE	Up-regulated in Suffolk	66.2728	77.7207	101.812	3.11518	0.906612	53.9203	103.939	49.9982	155.063	4.67224	297.254	242.917	98.8505	213.555	81.9351	141.642	276.393	302.94
ENSOARG00000005712	161.753	-1.0183	0.167687	-6.07113	1.27013e-09	4.00781e-07	2.02552		TRUE	Up-regulated in Suffolk	123.56	120.035	78.6143	126.943	120.579	82.351	92.3042	95.7593	92.8718	146.708	303.676	216.591	127.444	319.379	170.271	217.184	219.298	257.981
ENSOARG00000019924	578.618	-1.01753	0.350143	-2.90241	0.00370303	0.0203289	2.02445	BCL2L15	TRUE	Up-regulated in Suffolk	265.091	394.648	603.139	79.437	244.785	286.268	152.03	54.2353	402.997	117.741	700.932	1467.07	486.083	145.865	120.342	126.803	323.108	4444.55
ENSOARG00000007592	231.848	-1.01689	0.321641	-3.15294	0.00161635	0.011435	2.02355	PTGS2	TRUE	Up-regulated in Suffolk	105.587	190.847	175.271	126.943	139.618	154.898	95.4068	130.504	82.0921	109.331	196.334	1132.02	128.261	78.1763	83.2153	105.219	247.846	891.693
ENSOARG00000001072	65.8217	-1.01605	0.328931	-3.08108	0.00206249	0.0135339	2.02237	TRPC3	TRUE	Up-regulated in Suffolk	23.5886	50.0867	140.475	13.2395	37.1711	20.5877	24.8213	16.9486	23.2179	14.0167	155.966	129.236	157.671	36.228	46.0885	62.0525	24.6548	208.74
ENSOARG00000011876	180.908	-1.01604	0.290366	-3.49272	0.000478124	0.0047534	2.02236	FADS6	TRUE	Up-regulated in Suffolk	77.5055	145.942	131.453	69.3127	127.832	126.468	88.4258	115.25	96.1887	119.609	280.74	351.81	717.279	128.705	84.4955	70.1463	107.703	417.479
ENSOARG00000021185	214.561	-1.01591	0.309295	-3.27691	0.0010495	0.00837006	2.02217	PLEKHD1	TRUE	Up-regulated in Suffolk	76.3822	195.165	280.949	77.8794	53.4901	83.3314	138.068	83.0479	180.768	86.9037	293.584	477.457	855.342	126.798	96.0176	105.219	169.988	481.707
ENSOARG00000013353	118.812	-1.01399	0.307567	-3.28985	0.0010024	0.00808771	2.01949		TRUE	Up-regulated in Suffolk	95.4778	84.6292	155.94	59.9671	46.2372	39.2148	37.2319	49.1508	81.2628	50.4602	267.895	289.585	169.925	59.1089	29.4454	97.1257	99.9168	426.043
ENSOARG00000010509	652.465	-1.01363	0.241043	-4.20217	2.64369e-05	0.000602404	2.01898	FAM174B	TRUE	Up-regulated in Suffolk	307.776	388.603	372.451	327.872	499.543	556.85	548.395	249.144	515.77	421.436	1645.9	1068.59	196.067	1024.87	532.578	833.662	1109.47	1145.39
ENSOARG00000000956	410.398	-1.01165	0.292936	-3.44724	0.000566356	0.00533666	2.01622		TRUE	Up-regulated in Suffolk	160.627	322.109	164.961	343.448	219.4	326.463	418.084	170.333	188.231	170.07	1176.17	880.722	59.6371	683.566	203.557	476.186	604.692	818.902
ENSOARG00000014180	235.283	-1.01149	0.350824	-2.88355	0.0039322	0.0212811	2.01599	SHISA3	TRUE	Up-regulated in Suffolk	76.3822	20.7255	141.763	50.6216	98.8208	133.33	227.27	156.774	75.4583	31.7713	32.1107	94.534	13.0711	1253.68	576.106	551.728	659.192	41.7479
ENSOARG00000006609	1277.21	-1.01083	0.314178	-3.20948	0.00132977	0.00989317	2.01507	INSIG1	TRUE	Up-regulated in Suffolk	544.785	1139.9	1089	522.571	234.813	537.242	305.612	633.876	1417.95	979.302	1679.85	1733.92	142.149	3320.59	629.876	3012.24	3439.99	1626.03
ENSOARG00000012478	36.9715	-1.00975	0.31999	-3.14817	0.00164294	0.0115497	2.01356	CLCNKB	TRUE	Up-regulated in Suffolk	28.0817	25.0433	34.7965	4.67276	8.15951	25.4896	8.53232	31.3548	33.1685	12.1478	84.4054	49.062	7.35252	47.6685	46.0885	21.5835	90.8335	107.046
ENSOARG00000010845	902.55	-1.00934	0.208988	-4.82783	1.38028e-06	7.10451e-05	2.013	CLDN3	TRUE	Up-regulated in Suffolk	514.457	386.013	520.658	511.668	631.002	1154.87	696.547	432.188	611.959	475.634	1259.66	1260.06	981.152	2258.53	655.48	1220.82	948.561	1726.65
ENSOARG00000020838	313.091	-1.00802	0.283304	-3.5528	0.000381155	0.00406201	2.01116	GPRC5A	TRUE	Up-regulated in Suffolk	194.325	374.786	305.436	83.331	116.046	167.643	182.281	108.471	193.207	202.775	429.366	666.525	557.157	306.985	102.419	275.189	290.667	1079.02
ENSOARG00000006119	10063.8	-1.00669	0.326718	-3.36716	0.000759475	0.00662702	2.0093	MMP7	TRUE	Up-regulated in Suffolk	1140.12	9500.92	3188.39	271.02	91.5679	258.817	2098.18	87.285	1450.29	358.828	10973.6	25726.4	38458.6	43.855	122.903	303.518	3872.1	83201.5
ENSOARG00000016912	91.9553	-1.00633	0.303751	-3.30597	0.000946479	0.00772674	2.0088	SLC16A3	TRUE	Up-regulated in Suffolk	48.3005	104.491	113.411	42.8337	46.2372	33.3325	32.5779	36.4394	55.5573	35.5091	144.04	241.72	310.44	36.228	42.2478	70.1463	70.0716	191.612
ENSOARG00000019734	111.96	-1.00276	0.276645	-3.62028	0.000294281	0.00338556	2.00383	WNT6	TRUE	Up-regulated in Suffolk	92.108	83.7656	132.742	64.6399	45.3306	49.9988	27.1483	66.9467	53.0696	83.1659	229.362	227.36	111.105	122.031	66.5722	74.1932	102.512	383.224
ENSOARG00000008550	2766.63	-1.00161	0.304826	-3.27885	0.00104229	0.0083309	2.00224		TRUE	Up-regulated in Suffolk	1235.6	1968.92	1603.21	2288.1	963.729	1499.96	3146.1	1219.45	1184.94	1374.57	7725.85	5646.91	181.362	3680.96	1529.88	4042.86	4423.59	6083.42
ENSOARG00000007493	4538.28	-1.00142	0.259751	-3.85153	0.000117384	0.0017333	2.00197	DHCR24	TRUE	Up-regulated in Suffolk	2380.21	4028.52	4591.85	2005.39	2305.52	2687.19	1416.36	2014.33	4788.7	2612.72	10109.4	7080.48	1206.63	8326.73	7191.08	4160.22	5446.12	9337.62
ENSOARG00000020528	34.1992	-1.00059	0.347826	-2.86765	0.0041353	0.022019	2.00081	AHSG	TRUE	Up-regulated in Suffolk	16.849	50.9502	23.1976	10.9031	7.2529	2.94111	4.65399	5.08456	30.6809	13.0823	54.1295	81.3711	44.1151	11.4404	3.84071	13.4897	53.2025	188.401
ENSOARG00000013399	241.964	-1.00046	0.346566	-2.87826	0.00399878	0.02154	2.00064	SLC1A1	TRUE	Up-regulated in Suffolk	50.5471	177.03	372.451	38.9397	115.14	127.448	168.319	19.4908	65.5078	60.7392	305.511	509.766	1647.78	88.6633	103.699	55.3077	70.0716	378.943
ENSOARG00000018738	283.23	-0.999662	0.267543	-3.73235	0.000189701	0.00244323	1.99953	BMP2	TRUE	Up-regulated in Suffolk	161.751	272.022	344.099	143.298	148.684	110.782	131.087	193.213	114.431	168.201	640.38	678.491	348.019	163.98	149.787	257.653	285.477	786.788
ENSOARG00000017240	149.35	-0.997948	0.346289	-2.87224	0.00407576	0.021798	1.99716	HECW1	TRUE	Up-regulated in Suffolk	38.1911	22.4526	36.0852	21.8062	230.28	74.508	145.825	122.029	28.1932	22.4268	28.4409	229.754	941.122	228.809	254.767	41.818	62.2858	159.499
ENSOARG00000014551	283.715	-0.995985	0.215738	-4.61475	3.93567e-06	0.000157233	1.99444	SH2B2	TRUE	Up-regulated in Suffolk	113.45	199.483	237.132	105.916	287.396	249.014	207.103	138.131	213.108	119.609	559.644	514.552	238.548	314.612	216.36	364.221	561.87	466.72
ENSOARG00000002037	1900.56	-0.995013	0.350482	-2.83582	0.00457087	0.0235103	1.9931	CLDN10	TRUE	Up-regulated in Suffolk	906.478	1036.28	1799.11	280.366	1161.37	178.427	1741.37	185.587	1091.24	210.251	5370.75	5034.24	7573.09	593.949	763.02	87.6829	1039.39	5157.47
ENSOARG00000001400	30.9212	-0.993959	0.349829	-2.83477	0.00458592	0.023571	1.99164	GPR37	TRUE	Up-regulated in Suffolk	6.73961	31.9518	36.0852	1.55759	7.2529	5.88222	16.289	14.4063	9.12134	14.9512	55.9644	140.006	142.149	6.67358	7.68141	10.7917	5.19048	43.8888
ENSOARG00000017639	1936.76	-0.991644	0.294744	-3.35843	0.000783868	0.00679274	1.98845	LDLR	TRUE	Up-regulated in Suffolk	977.244	1946.47	1635.43	989.068	331.82	873.509	482.464	937.255	1942.85	1711.91	3161.53	3318.26	450.137	2967.84	965.297	4296.46	3826.68	4047.41
ENSOARG00000015666	394.76	-0.989371	0.115351	-8.57659	9.77311e-18	7.09283e-14	1.98532	TLNRD1	TRUE	Up-regulated in Suffolk	253.859	321.246	277.083	214.947	286.49	327.443	270.707	227.111	303.492	231.743	613.774	612.676	516.31	553.907	394.312	530.144	467.144	703.292
ENSOARG00000019783	516.558	-0.989321	0.350866	-2.82144	0.00478084	0.0243402	1.98525	SCG2	TRUE	Up-regulated in Suffolk	375.172	854.928	194.602	60.7459	13.5992	51.9596	193.916	50.8456	160.038	268.187	1002.77	694.048	112.739	208.788	103.699	830.964	3209.02	912.032
ENSOARG00000015349	6098.53	-0.988589	0.320337	-3.07781	0.00208529	0.0136562	1.98424	MS4A8	TRUE	Up-regulated in Suffolk	2980.03	3305.72	3024.72	2559.12	5175.85	6013.58	4111.03	2284.66	3940.42	1880.11	10639.7	10632.1	108.654	10511.9	4054.51	10708.1	15579.2	12264.3
ENSOARG00000010154	141.588	-0.986985	0.269622	-3.65643	0.000255753	0.00304533	1.98204	FJX1	TRUE	Up-regulated in Suffolk	96.6011	182.212	121.143	62.3035	63.4629	93.1351	68.2585	55.0828	84.5797	71.0181	169.728	411.642	268.775	82.9431	66.5722	141.642	164.798	344.688
ENSOARG00000007771	2022.17	-0.984904	0.247916	-3.96963	7.19834e-05	0.00124238	1.97918	SEMA4D	TRUE	Up-regulated in Suffolk	1308.61	1663.22	2031.08	927.544	1739.79	953.899	1500.14	998.269	1054.76	924.17	3645.95	3848.37	3026.79	2080.25	1563.17	1038.71	1636.3	6458.08
ENSOARG00000009361	97.4917	-0.983413	0.313789	-3.12614	0.00177115	0.0122095	1.97714	MUC5AC	TRUE	Up-regulated in Suffolk	60.6565	76.8571	67.0154	28.8154	141.431	32.3522	26.3726	43.2188	30.6809	69.1492	217.436	240.523	112.739	176.373	26.8849	29.6773	85.643	289.024
ENSOARG00000000835	412.449	-0.982715	0.290776	-3.37403	0.000740764	0.00650072	1.97618	PNP	TRUE	Up-regulated in Suffolk	363.939	405.875	278.372	163.547	71.6224	185.29	210.205	85.5901	329.197	455.077	790.842	782.598	440.334	315.565	188.195	395.248	638.43	1324.16
ENSOARG00000002937	163.494	-0.982283	0.219398	-4.47503	7.64005e-06	0.000256109	1.97559		TRUE	Up-regulated in Suffolk	106.71	153.714	114.699	81.7734	91.5679	108.821	82.9962	72.8787	140.137	129.888	300.924	339.844	155.22	203.068	81.9351	192.902	197.238	388.577
ENSOARG00000012621	78.2126	-0.980519	0.285738	-3.42654	0.000611334	0.00561692	1.97317	SLCO4A1	TRUE	Up-regulated in Suffolk	44.9307	97.5827	63.1492	34.2669	21.7587	32.3522	20.943	41.5239	48.9235	82.2315	88.0752	218.984	53.1015	137.285	37.1268	114.662	73.9644	196.965
ENSOARG00000001374	54.7653	-0.979965	0.288042	-3.39693	0.000681462	0.00607955	1.97242	HCRTR1	TRUE	Up-regulated in Suffolk	44.9307	45.7689	51.5503	51.4004	18.1322	23.5289	21.7186	22.8805	19.9011	41.1157	67.8913	221.377	108.654	40.0415	39.6873	51.2608	32.4405	83.4959
ENSOARG00000000739	316.541	-0.976967	0.13426	-7.27618	3.43404e-13	4.15376e-10	1.96832		TRUE	Up-regulated in Suffolk	178.6	238.343	212.645	229.744	169.537	279.405	231.148	162.706	231.35	242.022	412.852	386.513	347.202	390.881	348.224	542.285	472.334	621.937
ENSOARG00000007388	827.571	-0.973993	0.142423	-2.64682	0.00812528	0.0357281	1.96427	MSX1	TRUE	Up-regulated in Suffolk	585.223	607.949	659.844	711.818	718.944	895.077	773.338	577.945	1093.73	634.491	815.613	1496.99	4914.75	990.551	835.994	822.87	920.014	946.286
ENSOARG00000001748	151.404	-0.973601	0.282808	-3.43752	0.000587069	0.00546237	1.96374	RASD1	TRUE	Up-regulated in Suffolk	107.834	141.624	112.122	68.5339	110.607	86.2725	97.7338	85.5901	87.0673	54.198	301.841	258.473	124.993	113.451	113.941	51.2608	173.881	635.853
ENSOARG00000010026	6447	-0.97268	0.257185	-3.77856	0.000157739	0.0021358	1.96248	ADAM28	TRUE	Up-regulated in Suffolk	2973.29	3581.2	5925.71	2182.18	8769.66	3885.2	6009.08	1780.44	4935.47	1647.43	11188.3	13482.5	7900.69	10342.1	5638.16	4372	9072.97	12359.5
ENSOARG00000017695	52.5576	-0.972096	0.312382	-3.10276	0.00191724	0.0128785	1.96169	NOTUM	TRUE	Up-regulated in Suffolk	31.4515	52.6774	24.4864	21.0274	36.2645	39.2148	43.4373	15.2537	21.5595	28.9679	84.4054	82.5677	203.42	15.2539	48.6489	21.5835	25.9524	149.864
ENSOARG00000014989	64.2644	-0.971045	0.34695	-2.78965	0.0052765	0.026138	1.96026	TUBB3	TRUE	Up-regulated in Suffolk	41.5609	67.3579	25.7752	34.2669	0.906612	2.94111	8.53232	21.1857	62.191	58.8703	193.582	149.579	38.3965	43.855	6.40118	121.407	119.381	160.569
ENSOARG00000017304	85.5017	-0.971019	0.21684	-4.47596	7.60692e-06	0.000255589	1.96023	SPATA9	TRUE	Up-regulated in Suffolk	49.4238	66.4944	78.6143	33.4881	46.2372	66.6651	93.8555	33.0497	65.5078	37.378	87.1577	135.22	131.528	101.057	92.1769	72.8443	149.226	199.105
ENSOARG00000012072	1372.79	-0.97026	0.210069	-4.61705	3.89241e-06	0.000156073	1.95919	UNC13B	TRUE	Up-regulated in Suffolk	876.149	1197.76	924.04	770.227	750.675	746.061	940.106	822.852	1236.36	929.777	2085.36	2404.04	2568.48	1000.08	903.846	1249.14	1596.07	3709.14
ENSOARG00000013010	1201.28	-0.968025	0.265918	-3.63645	0.000276422	0.00323049	1.95616	MVD	TRUE	Up-regulated in Suffolk	725.631	1286.71	1105.76	620.699	320.941	541.164	378.525	489.813	1274.5	977.433	2199.13	2332.24	598.005	2263.3	588.908	1900.69	1864.68	2154.84
ENSOARG00000011624	92.7345	-0.966228	0.255045	-3.78509	0.000153655	0.00209614	1.95372	FAM78B	TRUE	Up-regulated in Suffolk	37.0679	70.8122	72.1705	59.1883	74.3422	71.5669	63.6046	50.8456	56.3865	46.7224	265.143	178.298	49.8337	131.565	56.3304	188.856	144.036	52.4525
ENSOARG00000001994	20.8223	-0.966223	0.345131	-2.79006	0.00526975	0.0261206	1.95372	GPR83	TRUE	Up-regulated in Suffolk	5.61634	6.04494	19.3314	7.78794	37.1711	2.94111	2.327	17.796	4.14606	4.67224	45.8725	68.2081	13.8881	9.53369	12.8024	14.8386	12.9762	88.8482
ENSOARG00000014819	34.8272	-0.965569	0.337742	-2.84857	0.00439155	0.0229306	1.95283		TRUE	Up-regulated in Suffolk	25.8352	15.5441	14.1763	7.00915	5.43968	23.5289	24.0456	47.4559	9.95055	17.7545	8.25705	105.304	66.1726	46.7151	6.40118	67.4484	11.6786	124.173
ENSOARG00000002182	96.4058	-0.96527	0.317161	-3.03517	0.00240399	0.0151581	1.95243	GPRASP1	TRUE	Up-regulated in Suffolk	66.2728	41.451	64.4379	66.9763	58.0232	45.097	52.7452	51.6931	59.7033	65.4114	27.5235	59.8317	304.721	74.3628	60.1711	72.8443	54.5001	509.539
ENSOARG00000004438	5062.82	-0.965243	0.174052	-5.54481	2.94269e-08	4.59282e-06	1.95239	EZR	TRUE	Up-regulated in Suffolk	2622.83	3966.35	3446.14	2343.39	3709.86	3624.42	4145.93	3038.87	4550.72	3107.98	7911.17	8468.58	7094.36	4981.35	4091.63	4834.7	7565.13	11627.3
ENSOARG00000004328	301.969	-0.962492	0.268834	-3.57643	0.000348315	0.00382435	1.94867	ELOVL6	TRUE	Up-regulated in Suffolk	180.846	284.976	344.099	154.201	100.634	195.094	97.7338	84.7427	308.467	190.628	512.854	575.581	239.365	292.684	142.106	358.825	557.977	814.62
ENSOARG00000005352	1564.72	-0.962058	0.186492	-5.15763	2.501e-07	2.03944e-05	1.94809	TECR	TRUE	Up-regulated in Suffolk	1046.89	1346.3	1260.41	1051.37	744.329	898.018	923.817	852.512	1249.62	1268.05	2711.98	2250.87	1139.64	1682.7	1108.68	2912.42	2752.25	2965.17
ENSOARG00000020147	150.971	-0.95813	0.311772	-3.06556	0.00217263	0.0140596	1.94279	MYCL	TRUE	Up-regulated in Suffolk	62.903	56.1316	161.095	97.3492	100.634	104.9	110.144	67.7942	107.798	42.9847	235.785	190.265	795.706	105.824	229.162	32.3752	124.572	92.0595
ENSOARG00000013916	25.5193	-0.957997	0.304038	-3.14352	0.00166928	0.0116825	1.94261		TRUE	Up-regulated in Suffolk	13.4792	39.7239	5.15503	7.78794	6.34629	12.7448	6.98099	11.0166	19.9011	32.7057	34.8631	28.7192	35.1287	20.0207	17.9233	63.4015	46.7144	56.7344
ENSOARG00000000338	717.441	-0.95457	0.213941	-4.45997	8.19728e-06	0.000269193	1.938	ABCA2	TRUE	Up-regulated in Suffolk	381.911	308.292	555.455	414.318	778.78	404.892	618.981	430.493	493.382	445.732	1394.52	1027.91	1998.25	798.923	536.419	682.578	1014.74	628.36
ENSOARG00000006133	2695.45	-0.95211	0.330709	-2.87013	0.00410303	0.0219108	1.9347	TNFRSF4	TRUE	Up-regulated in Suffolk	1170.45	2769.45	2330.07	609.017	2324.55	876.45	631.392	806.751	2821.81	1086.76	8011.17	4361.73	89.8641	2687.55	2076.54	5004.67	8487.74	2372.14
ENSOARG00000019067	529.528	-0.950779	0.312361	-3.03672	0.00239169	0.0150937	1.93291	WNT2	TRUE	Up-regulated in Suffolk	307.776	422.283	711.395	132.395	508.61	262.739	313.369	168.638	211.449	167.266	900.018	942.947	1799.73	512.913	288.053	120.058	286.774	1475.09
ENSOARG00000007542	135.585	-0.950143	0.338938	-2.7935	0.00521418	0.0259369	1.93206	SSUH2	TRUE	Up-regulated in Suffolk	61.7798	223.663	110.833	45.9489	19.0389	27.4503	38.0076	38.1342	106.139	75.6904	170.646	305.142	455.039	79.1296	69.1327	20.2345	63.5834	530.948
ENSOARG00000017121	156.587	-0.948518	0.240891	-3.93414	8.3495e-05	0.00137215	1.92989	KIF21B	TRUE	Up-regulated in Suffolk	105.587	126.08	85.0581	115.262	114.233	109.801	75.2395	120.335	85.4089	103.724	223.858	189.068	537.551	161.119	117.782	116.011	103.81	328.631
ENSOARG00000008537	1000.6	-0.945198	0.285611	-3.30436	0.000951923	0.00776245	1.92545	NAV2	TRUE	Up-regulated in Suffolk	476.266	681.351	746.191	606.681	847.683	617.633	721.369	654.214	490.065	523.291	736.712	1607.08	5209.66	652.105	779.663	667.739	550.191	1442.98
ENSOARG00000019637	17.3457	-0.942384	0.29316	-3.20659	0.00134318	0.00997758	1.9217	USP16	TRUE	Up-regulated in Suffolk	14.6025	14.6806	2.57752	10.1243	2.71984	13.7252	11.635	11.864	7.46291	19.6234	33.0282	33.5057	23.6914	12.3938	6.40118	24.2814	32.4405	37.4661
ENSOARG00000008420	1820.82	-0.941355	0.217916	-4.31801	1.57443e-05	0.000424775	1.92033	HSD17B10	TRUE	Up-regulated in Suffolk	1360.28	1811.76	1604.5	1065.39	848.589	952.919	1034.74	768.617	1651.79	1213.85	3660.62	3655.72	3143.61	1286.09	1211.1	2007.26	1871.17	3626.72
ENSOARG00000008759	48.8124	-0.93849	0.272451	-3.44035	0.000580951	0.00544384	1.91652	PINLYP	TRUE	Up-regulated in Suffolk	39.3144	25.9069	24.4864	31.9306	44.424	21.5681	17.8403	36.4394	21.5595	53.2636	141.287	58.635	17.9728	97.2437	55.0501	47.2139	103.81	40.6775
ENSOARG00000013344	43.6907	-0.937684	0.332629	-2.81125	0.00493489	0.0249408	1.91545	AFF3	TRUE	Up-regulated in Suffolk	34.8213	36.2697	63.1492	26.479	15.4124	12.7448	16.289	5.08456	21.5595	19.6234	93.5799	134.023	68.6235	14.3005	7.68141	41.818	27.2501	147.723
ENSOARG00000013343	2508.42	-0.937147	0.169353	-5.53289	3.14994e-08	4.82827e-06	1.91474	PIEZO1	TRUE	Up-regulated in Suffolk	1806.22	2003.47	1653.48	1746.83	1885.75	1576.43	1867.8	1548.25	1533.21	1752.09	4511.1	4111.63	2378.95	2981.19	2139.27	2445.68	2867.74	6342.47
ENSOARG00000014839	55.9272	-0.935717	0.208145	-4.49328	7.01347e-06	0.000241234	1.91284	HIC1	TRUE	Up-regulated in Suffolk	33.6981	61.313	34.7965	27.2578	34.4513	54.9007	29.4753	35.5919	36.4854	33.6402	101.837	58.635	83.3285	40.0415	89.6165	75.5422	51.9049	124.173
ENSOARG00000004844	37.6799	-0.934608	0.229847	-4.06234	4.85836e-05	0.000923025	1.91137	MSC	TRUE	Up-regulated in Suffolk	29.205	37.1332	28.3527	24.9214	16.319	29.4111	13.1863	18.6434	26.5348	31.7713	78.9007	33.5057	83.3285	56.2488	32.0059	62.0525	28.5477	48.1707
ENSOARG00000008146	1697.37	-0.932092	0.270803	-3.43809	0.000585829	0.00546134	1.90804	NSDHL	TRUE	Up-regulated in Suffolk	1046.89	1666.68	1630.28	844.991	511.329	832.333	582.525	747.431	1756.27	1447.46	3128.5	2734.31	633.133	2280.46	751.498	2919.17	3467.24	3572.12
ENSOARG00000016134	86.9316	-0.929987	0.339511	-2.72922	0.00634849	0.0297796	1.90526	KCNK7	TRUE	Up-regulated in Suffolk	41.5609	115.718	24.4864	48.2852	23.5719	25.4896	15.5133	45.7611	76.2876	67.2803	216.518	157.956	18.7898	59.1089	11.5221	48.5628	121.976	446.382
ENSOARG00000009870	23736.8	-0.928896	0.273285	-3.39498	0.000686339	0.00611178	1.90382	CALR	TRUE	Up-regulated in Suffolk	13210.8	26110.7	25130.8	11010.6	9029.86	9902.71	10717.4	7399.73	24489.1	17607.8	53566.2	43908.1	18128.8	13431.1	9985.83	37888.4	46718.3	49027.1
ENSOARG00000017318	353.83	-0.925786	0.225257	-4.10804	3.99031e-05	0.00079669	1.89972	CTNS	TRUE	Up-regulated in Suffolk	187.586	303.111	286.104	190.026	277.423	167.643	181.506	237.28	210.62	358.828	822.952	242.917	242.633	267.897	436.56	535.54	683.846	736.476
ENSOARG00000007506	35.995	-0.925706	0.335926	-2.74422	0.00606559	0.0288095	1.89961	NSG1	TRUE	Up-regulated in Suffolk	8.98615	22.4526	34.7965	20.2486	27.1984	22.5485	24.0456	21.1857	13.2674	11.2134	29.3584	62.2249	235.28	19.0674	28.1652	12.1407	6.48811	49.2411
ENSOARG00000012581	2141.99	-0.924811	0.190671	-4.84918	1.23974e-06	6.52982e-05	1.89844	TM7SF2	TRUE	Up-regulated in Suffolk	1473.73	1906.75	2005.31	1236.72	822.297	1328.4	1321.73	1449.95	2094.59	1157.78	3545.03	3133.98	2413.26	4568.54	1417.22	2188.03	3155.81	3336.62
ENSOARG00000013067	21781.1	-0.922535	0.282469	-3.26144	0.00110849	0.00867374	1.89544	MUC16	TRUE	Up-regulated in Suffolk	12214.4	23591.7	15425.1	11163.2	10464.1	13260.5	14797.4	6369.26	19770.9	13804.6	41626.5	57209.9	17636.2	15956.5	9043.58	15316.2	17408.9	77000.3
ENSOARG00000012521	3238.78	-0.922043	0.26622	-3.45988	0.000540424	0.00517773	1.8948	ANGPTL2	TRUE	Up-regulated in Suffolk	2389.19	4302.27	2888.11	1776.43	1530.36	1623.49	1593.99	1383.85	1673.35	2167.92	6727.66	5278.35	3098.68	2599.84	1727.04	2205.56	3905.84	11426.1
ENSOARG00000005427	20.0862	-0.918513	0.298923	-3.06588	0.00217032	0.0140509	1.89017	SCNN1D	TRUE	Up-regulated in Suffolk	11.2327	18.1348	14.1763	7.78794	10.8794	3.92148	11.635	11.0166	21.5595	16.8201	53.2121	20.3428	16.3389	9.53369	12.8024	20.2345	44.1191	57.8048
ENSOARG00000014848	4817.35	-0.91654	0.16983	-5.39605	6.81234e-08	8.37976e-06	1.88758	ST14	TRUE	Up-regulated in Suffolk	2479.05	3868.76	3919.11	2482.02	3178.58	3790.11	3982.27	2849.05	3859.98	3264.03	8756.14	8529.6	5391.84	6639.26	3630.75	4304.56	6091.03	9696.22
ENSOARG00000018585	253.087	-0.916504	0.308134	-2.96807	0.00299679	0.0175964	1.88754	NOX5	TRUE	Up-regulated in Suffolk	206.681	50.9502	278.372	102.022	165.004	305.875	73.6882	244.059	65.5078	87.8382	381.659	378.136	550.622	883.773	111.38	110.615	358.144	201.246
ENSOARG00000018430	315.501	-0.913658	0.311711	-2.92437	0.00345157	0.019398	1.88382		TRUE	Up-regulated in Suffolk	166.244	229.708	204.913	266.348	126.926	171.565	327.331	166.943	144.283	152.315	900.018	671.312	11.4372	405.182	190.755	387.154	473.632	682.953
ENSOARG00000017168	3614.11	-0.909947	0.216894	-4.19369	2.74456e-05	0.000616677	1.87898	FASN	TRUE	Up-regulated in Suffolk	2304.95	3270.31	2961.57	2328.59	1878.5	2113.68	1662.25	1812.65	3369.09	3121.99	6618.48	7075.69	3053.74	4106.16	1655.34	5011.41	4842.72	7866.81
ENSOARG00000011738	396.746	-0.908301	0.247485	-3.66739	0.000245037	0.00295342	1.87684	ICOSLG	TRUE	Up-regulated in Suffolk	213.421	392.921	413.691	189.247	268.357	171.565	238.905	288.125	254.568	244.826	830.292	796.958	724.631	387.068	209.959	221.231	338.679	956.991
ENSOARG00000007549	495.377	-0.907021	0.23897	-3.79318	0.00014873	0.00204821	1.87517	LPAR2	TRUE	Up-regulated in Suffolk	289.803	399.83	369.874	306.066	214.867	275.484	303.285	228.805	514.112	459.749	1338.56	624.643	265.507	848.499	266.289	580.056	953.752	677.601
ENSOARG00000017918	300.339	-0.905035	0.168917	-5.35691	8.4659e-08	9.52578e-06	1.87259		TRUE	Up-regulated in Suffolk	208.928	209.846	212.645	225.85	229.373	208.819	286.996	161.011	141.795	227.071	622.948	494.21	415.826	375.627	304.696	252.257	285.477	542.723
ENSOARG00000008009	2727.43	-0.903803	0.328866	-2.74004	0.00614318	0.0290829	1.87099	CDH17	TRUE	Up-regulated in Suffolk	2119.61	3222.82	1469.18	1712.57	407.976	893.116	1095.24	1027.93	2354.96	1952.06	7150.6	8174.2	2120.79	1563.53	220.201	1702.4	2212.44	9694.08
ENSOARG00000002761	44.3056	-0.903213	0.341538	-2.63508	0.00841169	0.0366984	1.87023	SCAMP5	TRUE	Up-regulated in Suffolk	15.7258	49.2231	59.2829	11.6819	22.6653	17.6466	33.3536	18.6434	10.7798	10.2789	65.1389	154.366	159.304	27.6477	8.96165	6.74484	16.8691	109.187
ENSOARG00000007065	103.403	-0.899615	0.346731	-2.58591	0.00971235	0.0408267	1.86557	MAP1LC3C	TRUE	Up-regulated in Suffolk	131.422	61.313	42.529	78.6582	20.8521	47.0577	59.7262	33.0497	41.4606	39.2469	53.2121	29.9158	351.287	1.90674	48.6489	469.441	295.858	55.6639
ENSOARG00000016773	1853.94	-0.899531	0.175924	-5.11238	3.18123e-07	2.40498e-05	1.86546	KRT18	TRUE	Up-regulated in Suffolk	910.971	1342.84	1377.68	938.447	1460.55	1554.87	1372.15	1171.99	1903.87	997.057	2799.14	3307.5	1542.39	3182.35	1542.68	1864.27	2840.49	3261.69
ENSOARG00000017397	2102.99	-0.89746	0.2363	-3.79577	0.000147183	0.00203463	1.86278	RHOBTB3	TRUE	Up-regulated in Suffolk	1163.71	1404.15	1983.4	1109.78	1739.79	1542.12	2582.19	944.034	1127.73	768.117	2652.35	3542.03	3183.64	1820.93	1624.62	1389.44	3493.2	5782.62
ENSOARG00000004341	3230.91	-0.897365	0.268151	-3.343	0.000828791	0.00703503	1.86266	RUSC1	TRUE	Up-regulated in Suffolk	2173.52	3217.64	2944.81	2116.76	989.114	1498.98	1072.74	1421.14	2995.95	3085.55	4446.88	4289.93	1080	5598.18	1746.24	7628.41	6136.45	5714.11
ENSOARG00000014392	199.197	-0.896473	0.232963	-3.84607	0.000120028	0.00175802	1.86151	SMIM3	TRUE	Up-regulated in Suffolk	98.8476	180.485	159.806	90.3401	146.871	157.839	120.228	122.03	198.182	89.7071	244.042	398.479	162.572	226.902	144.667	211.788	207.619	625.148
ENSOARG00000006345	755.794	-0.895195	0.21544	-4.15358	3.27312e-05	0.000691549	1.85986	SLC31A1	TRUE	Up-regulated in Suffolk	380.788	666.671	649.534	387.839	492.291	679.396	649.232	356.767	622.739	347.615	1359.66	1446.73	1110.23	758.882	455.764	605.686	899.252	1735.22
ENSOARG00000006287	210.828	-0.893923	0.205554	-4.3475	1.377e-05	0.000387684	1.85822	BSPRY	TRUE	Up-regulated in Suffolk	103.341	158.896	180.426	121.492	190.389	155.879	154.357	85.5902	192.377	125.216	369.732	467.884	200.152	251.689	136.985	248.21	228.381	423.902
ENSOARG00000011024	30.6981	-0.890524	0.235878	-3.77086	0.000162687	0.00218555	1.85385	CENPBD1	TRUE	Up-regulated in Suffolk	8.98615	26.7705	30.9302	26.479	22.6653	12.7448	27.924	18.6434	19.0719	16.8201	33.9456	38.2923	83.3285	28.6011	40.9675	25.6304	41.5239	49.2411
ENSOARG00000005284	1234.13	-0.889945	0.204636	-4.34769	1.37577e-05	0.000387684	1.85311	FKBP2	TRUE	Up-regulated in Suffolk	913.217	1198.63	1101.89	700.136	681.773	744.1	674.053	647.434	1033.2	915.76	2318.4	1709.99	787.536	1045.85	934.572	2447.03	2388.92	1971.79
ENSOARG00000015677	215.507	-0.888183	0.327676	-2.70263	0.00687941	0.0315198	1.85084	HAPLN1	TRUE	Up-regulated in Suffolk	94.3545	251.297	221.666	66.1975	35.3579	68.6258	121.779	32.2022	189.06	223.333	269.73	436.771	531.015	70.5493	84.4955	194.251	124.572	863.861
ENSOARG00000010602	25.2895	-0.887924	0.346875	-2.55048	0.0107574	0.0438801	1.85051	CLDN6	TRUE	Up-regulated in Suffolk	7.86288	32.8154	36.0852	9.34553	10.8794	10.7841	3.87833	6.77942	9.95055	9.34449	27.5235	80.1744	128.261	11.4404	5.12094	4.0469	11.6786	49.2411
ENSOARG00000001443	33.0479	-0.887374	0.344013	-2.57222	0.0101048	0.0419651	1.84981	FSTL5	TRUE	Up-regulated in Suffolk	23.5886	6.90851	59.2829	12.4607	0.906612	17.6466	21.7186	15.2537	12.4382	14.9512	39.4503	14.3596	8.16946	172.56	20.4838	31.0263	33.7381	89.9186
ENSOARG00000019713	61.6497	-0.886779	0.314988	-2.80947	0.00496237	0.0250535	1.84904	TMEM37	TRUE	Up-regulated in Suffolk	31.4515	57.8587	95.3681	35.0457	22.6653	24.5092	27.1483	53.3879	20.7303	18.689	105.507	102.91	49.8337	24.7876	33.2861	52.6097	64.8811	289.024
ENSOARG00000006261	912.468	-0.886594	0.201816	-4.39183	1.12398e-05	0.000337722	1.84881	LRP8	TRUE	Up-regulated in Suffolk	513.334	840.247	640.513	436.903	746.142	884.293	706.631	346.598	742.145	527.964	1635.81	1526.9	763.845	1311.84	609.392	1009.03	1267.78	1915.05
ENSOARG00000020169	1597.98	-0.885564	0.282587	-3.12959	0.0017505	0.0121166	1.84749	MFSD2A	TRUE	Up-regulated in Suffolk	1670.3	1348.89	1882.88	1005.42	778.78	830.373	342.844	588.962	1198.21	900.809	4346.88	3299.12	1669.84	741.721	2214.81	585.452	3275.2	2083.11
ENSOARG00000011692	1236.38	-0.884859	0.350356	-2.52649	0.0115209	0.0460804	1.84658	LOXL4	TRUE	Up-regulated in Suffolk	165.12	2984.47	737.17	140.183	123.299	292.15	159.787	94.9119	754.583	213.989	3701.91	2468.66	158.488	375.627	231.723	1767.15	3489.3	4396.38
ENSOARG00000010861	89.5779	-0.883544	0.324852	-2.71243	0.00667923	0.0309247	1.8449	TACR3	TRUE	Up-regulated in Suffolk	29.205	72.5393	132.742	59.1883	27.1984	55.881	26.3726	24.5754	73.7999	47.6569	233.032	94.534	280.212	27.6477	10.2419	176.715	85.643	155.217
ENSOARG00000015835	658.647	-0.88276	0.282957	-3.11557	0.00183592	0.0125287	1.8439	SDF2L1	TRUE	Up-regulated in Suffolk	431.335	792.751	533.546	373.821	132.365	343.129	239.681	233.89	724.732	546.653	1743.15	1135.61	409.29	596.809	244.525	945.626	1283.35	1145.39
ENSOARG00000007950	169.839	-0.882643	0.255844	-3.44721	0.000566403	0.00533666	1.84375	STMN2	TRUE	Up-regulated in Suffolk	73.0124	183.939	201.046	76.3218	141.431	78.4295	106.266	125.419	111.944	55.1325	241.289	489.423	202.603	203.068	207.398	71.4953	181.667	307.222
ENSOARG00000006792	372.123	-0.881723	0.283842	-3.10233	0.00192004	0.0128785	1.84258	MLIP	TRUE	Up-regulated in Suffolk	212.298	350.607	328.633	161.21	81.5951	435.284	134.19	167.791	413.777	171.939	550.47	591.137	98.0335	382.301	340.543	588.15	935.585	754.674
ENSOARG00000011345	2263.75	-0.881685	0.231242	-3.81085	0.000138487	0.00194029	1.84253	PDXK	TRUE	Up-regulated in Suffolk	1045.76	2310.89	2147.07	1233.61	1264.72	1582.32	1560.64	846.58	2024.94	1616.6	5672.59	4626.19	1392.08	2666.57	1382.65	2619.7	2978.04	3776.58
ENSOARG00000018882	6598.46	-0.881112	0.250068	-3.52088	0.000430119	0.00444311	1.8418	PDIA4	TRUE	Up-regulated in Suffolk	4061.74	6772.06	7275.04	3226.54	2762.45	3067.57	3565.73	2594.82	6888.27	4789.05	13863.6	11528.4	6491.45	4035.61	3213.39	8785.83	13142.3	12708.5
ENSOARG00000017477	3521.54	-0.880221	0.308856	-2.84389	0.0044566	0.023096	1.84066	CYP51A1	TRUE	Up-regulated in Suffolk	1826.43	3196.91	3629.14	1715.68	666.36	2043.09	882.707	1812.65	3991.83	2657.57	5234.97	4595.07	343.117	6103.47	1984.37	7976.45	8594.15	6133.73
ENSOARG00000015486	408.327	-0.879757	0.242846	-3.62022	0.000294356	0.00338556	1.84007	AXIN2	TRUE	Up-regulated in Suffolk	257.228	431.782	389.205	214.168	217.587	194.113	223.392	264.397	285.249	326.123	586.25	635.412	1374.92	313.658	300.855	295.424	346.465	693.658
ENSOARG00000017906	1088.56	-0.876776	0.204935	-4.27711	1.89337e-05	0.000478786	1.83627	PCYT2	TRUE	Up-regulated in Suffolk	713.275	1022.46	1021.99	702.472	514.049	583.32	511.939	533.879	1058.9	978.368	1801.87	1743.5	786.719	1446.26	710.531	2147.56	1703.78	1613.18
ENSOARG00000002238	46.6614	-0.874949	0.345643	-2.52088	0.011706	0.0466666	1.83394		TRUE	Up-regulated in Suffolk	31.4515	10.3628	12.8876	17.1335	112.42	4.90185	6.20532	8.47427	19.0719	36.4435	152.297	38.2923	162.572	109.637	38.4071	48.5628	16.8691	13.916
ENSOARG00000015707	1348.54	-0.873554	0.33109	-2.63032	0.00853034	0.0371046	1.83217		TRUE	Up-regulated in Suffolk	295.42	359.242	1406.04	817.734	903.893	850.96	1203.06	800.819	1315.13	188.759	1689.94	2930.56	53.9184	4370.24	3725.48	1323.34	1008.25	1030.85
ENSOARG00000008964	40.093	-0.871234	0.205152	-4.24581	2.17803e-05	0.000523413	1.82923	FAM162B	TRUE	Up-regulated in Suffolk	39.3144	31.0883	29.6414	24.9214	24.4785	26.47	18.616	42.3714	24.0472	21.4923	64.2215	55.0451	49.0168	32.4145	32.0059	82.287	49.3096	74.9322
ENSOARG00000016870	90.7706	-0.87027	0.24135	-3.60338	0.000314105	0.00354804	1.82801	SLC7A4	TRUE	Up-regulated in Suffolk	40.4377	90.6741	56.7054	34.2669	52.5835	64.7044	59.7262	60.1673	83.7505	83.1659	171.563	159.152	47.3829	217.368	85.7758	67.4484	164.798	94.2005
ENSOARG00000013765	480.804	-0.868979	0.220627	-3.93691	8.25359e-05	0.00136137	1.82637	TCF7	TRUE	Up-regulated in Suffolk	196.572	335.063	447.199	225.85	359.925	255.876	526.677	338.971	432.849	242.957	1052.31	890.295	861.878	568.208	303.416	381.758	467.144	767.52
ENSOARG00000010000	208.639	-0.867668	0.3044	-2.84489	0.00444274	0.0230906	1.82471	ASGR2	TRUE	Up-regulated in Suffolk	76.3822	105.355	146.918	119.156	135.992	318.62	217.962	120.335	88.7258	19.6234	339.456	397.282	68.6235	276.477	235.563	126.803	329.596	632.642
ENSOARG00000002493	846.331	-0.866427	0.30074	-2.87568	0.00403163	0.0216177	1.82314	CFHR3	TRUE	Up-regulated in Suffolk	488.622	575.133	537.412	911.189	335.447	473.518	888.913	460.153	370.658	468.159	2326.65	1554.43	56.3693	1450.07	474.967	1137.18	1160.07	1565.01
ENSOARG00000018618	31.8553	-0.865618	0.219719	-3.93775	8.22493e-05	0.00136061	1.82212	PAQR5	TRUE	Up-regulated in Suffolk	17.9723	25.0433	28.3527	14.7971	21.7587	17.6466	29.4753	16.9485	22.3887	28.9679	51.3772	49.062	37.5795	20.9741	28.1652	44.5159	40.2263	78.1436
ENSOARG00000012868	853.262	-0.865216	0.181616	-4.76314	1.90603e-06	9.01172e-05	1.82161	NCLN	TRUE	Up-regulated in Suffolk	590.839	806.568	658.556	553.723	573.886	527.439	525.901	502.524	699.026	641.032	1558.75	1457.5	1194.38	743.628	491.61	1080.52	982.299	1770.54
ENSOARG00000014799	21.0964	-0.864107	0.296977	-2.90255	0.00370132	0.0203289	1.82021	RASGRF1	TRUE	Up-regulated in Suffolk	13.4792	16.4077	11.5988	18.6911	6.34629	3.92148	24.8213	15.2537	12.4382	14.9512	44.0376	45.4721	35.1287	7.62695	14.0826	12.1407	48.012	35.3252
ENSOARG00000000883	34.4001	-0.863498	0.295397	-2.92138	0.00348479	0.019507	1.81944	CACNG7	TRUE	Up-regulated in Suffolk	31.4515	24.1798	64.4379	13.2395	21.7587	23.5289	9.30798	11.864	14.0966	14.0167	70.6436	55.0451	58.0032	9.53369	46.0885	45.8649	37.631	68.5094
ENSOARG00000010649	5454.51	-0.862642	0.205851	-4.18936	2.79744e-05	0.000623731	1.81837	SEMA3F	TRUE	Up-regulated in Suffolk	2641.93	4561.34	4519.68	2806.77	4845.84	3639.13	6521.79	2287.21	3869.94	2828.58	12204.8	9967.96	5243.16	8042.62	5371.87	4512.3	5582.37	8733.88
ENSOARG00000019428	41.4929	-0.860715	0.287402	-2.98991	0.00279063	0.0168005	1.81594	KCNC4	TRUE	Up-regulated in Suffolk	20.2188	44.0417	20.6201	14.7971	21.7587	21.5681	24.0456	28.8125	23.2179	57.0014	81.653	82.5677	35.9456	36.228	15.3628	35.0732	48.012	135.948
ENSOARG00000011742	234.318	-0.8601	0.265825	-3.23227	0.00122811	0.00930864	1.81516	HIPK2	TRUE	Up-regulated in Suffolk	133.669	242.661	206.201	133.953	126.926	123.526	172.973	127.962	133.503	194.365	300.923	488.226	591.469	144.912	110.1	151.084	179.072	656.192
ENSOARG00000004013	200.642	-0.859184	0.31831	-2.93527	0.00333256	0.0189054	1.81401	FXYD4	TRUE	Up-regulated in Suffolk	22.4654	240.071	109.544	3.89397	3.62645	1.96074	16.289	1.69486	19.9011	5.60669	349.548	552.845	123.359	3.81348	3.84071	5.39587	57.0953	2090.61
ENSOARG00000006302	116.269	-0.85912	0.299671	-2.86195	0.00421044	0.022272	1.81393	B4GALT6	TRUE	Up-regulated in Suffolk	64.0263	166.668	131.453	61.5247	43.5174	55.881	55.0722	54.2353	68.8247	60.7392	170.646	183.085	142.966	49.5752	44.8082	142.991	101.215	495.623
ENSOARG00000008895	147.767	-0.858764	0.273599	-3.1358	0.00171387	0.011937	1.81348	MCCD1	TRUE	Up-regulated in Suffolk	70.7659	183.939	172.694	33.4881	50.7703	102.939	45.7642	64.4045	155.063	119.609	159.636	354.204	94.7657	186.86	174.112	136.246	281.584	272.967
ENSOARG00000010946	42.3508	-0.856312	0.241874	-3.53698	0.000404731	0.00425084	1.8104	COMP	TRUE	Up-regulated in Suffolk	31.4515	32.8154	7.73255	31.9306	34.4513	28.4307	34.9049	33.0497	24.8764	33.6402	59.6342	84.961	35.1287	51.4819	39.6873	32.3752	48.012	117.751
ENSOARG00000019129	19.0028	-0.854768	0.310317	-2.74857	0.00598567	0.0285514	1.80847	TRIB3	TRUE	Up-regulated in Suffolk	14.6025	21.5891	9.02131	6.23035	5.43968	13.7252	10.0837	7.62685	18.2427	15.8856	16.5141	13.163	20.4236	18.114	11.5221	43.167	14.2738	82.4254
ENSOARG00000002665	2669.35	-0.849957	0.20916	-4.06238	4.85748e-05	0.000923025	1.80245	TUBB4B	TRUE	Up-regulated in Suffolk	1591.67	1938.7	1884.16	2044.33	2064.36	1862.7	2071.8	1627.91	1763.74	2084.76	5238.64	5062.96	1834.04	2115.53	1257.19	4135.93	4522.21	4947.66
ENSOARG00000001397	229.918	-0.849866	0.229314	-3.70446	0.000211845	0.00264396	1.80233	ADGRG6	TRUE	Up-regulated in Suffolk	144.902	189.984	185.581	133.174	152.311	189.211	128.76	150.842	194.865	144.84	404.595	491.816	194.433	184	115.221	171.319	436.001	526.666
ENSOARG00000004659	2786.26	-0.84924	0.201364	-4.21631	2.4833e-05	0.000578179	1.80155	CNDP2	TRUE	Up-regulated in Suffolk	1742.19	2573.42	2647.11	1568.49	1457.83	2200.93	1534.27	1337.24	2736.4	2042.71	5154.23	4530.45	3189.36	2923.03	1614.38	3058.11	3574.95	6267.54
ENSOARG00000020396	241.254	-0.849115	0.22549	-3.76379	0.000167358	0.00222658	1.8014	XXYLT1	TRUE	Up-regulated in Suffolk	155.011	190.847	207.49	151.865	134.179	131.369	136.517	155.079	267.836	169.135	332.117	312.321	676.431	157.306	142.106	234.72	356.846	431.395
ENSOARG00000003114	670.058	-0.847824	0.17201	-4.92825	8.29703e-07	4.93571e-05	1.79978	DENND3	TRUE	Up-regulated in Suffolk	405.5	510.366	546.434	366.033	561.193	554.889	498.753	418.629	548.939	416.764	888.091	974.06	794.889	775.089	569.705	700.114	739.644	1791.95
ENSOARG00000011753	304.738	-0.846732	0.335318	-2.51675	0.0118443	0.0470754	1.79842	ADGRF4	TRUE	Up-regulated in Suffolk	241.503	273.75	63.1492	189.247	34.4513	81.3706	34.1293	335.581	273.64	316.778	340.374	603.103	773.648	127.751	56.3304	265.747	260.822	1213.9
ENSOARG00000004210	274.512	-0.846386	0.331825	-2.54307	0.0109884	0.0444777	1.79799	NOS1	TRUE	Up-regulated in Suffolk	101.094	224.526	509.06	128.501	228.466	76.4688	140.395	58.4725	116.09	101.855	1066.08	708.407	151.952	114.404	113.941	55.3077	503.477	542.723
ENSOARG00000010472	1227.81	-0.845702	0.253633	-3.33183	0.000862766	0.00723458	1.79714	ARHGAP27	TRUE	Up-regulated in Suffolk	722.262	1197.76	1207.57	649.514	678.146	763.707	513.49	566.929	1173.34	1029.76	2563.36	2268.82	484.449	1242.24	673.404	1285.57	2273.43	2806.74
ENSOARG00000017785	32.1395	-0.844062	0.22721	-3.71424	0.000203814	0.00257248	1.7951	FAM89A	TRUE	Up-regulated in Suffolk	22.4654	25.0433	38.6628	14.7971	24.4785	25.4896	16.289	25.4228	16.5843	18.689	51.3772	41.8822	34.3117	24.7876	30.7256	43.167	37.631	86.7072
ENSOARG00000017867	325.634	-0.843665	0.233124	-3.61727	0.000297726	0.00341081	1.7946	PGP	TRUE	Up-regulated in Suffolk	223.53	390.331	277.083	193.92	157.751	184.309	133.414	128.809	325.881	272.859	594.508	504.979	244.267	346.073	181.793	709.557	513.858	478.495
ENSOARG00000017189	1440.99	-0.843282	0.330194	-2.54625	0.0108888	0.0442144	1.79413	FBN2	TRUE	Up-regulated in Suffolk	849.191	1219.35	2626.49	830.194	475.971	279.405	933.901	583.877	596.204	515.816	3828.52	2838.41	2893.62	454.757	847.516	385.805	455.465	5323.4
ENSOARG00000010497	671.914	-0.841846	0.182972	-4.60018	4.22131e-06	0.000165155	1.79234	ENPP4	TRUE	Up-regulated in Suffolk	444.814	493.095	661.133	312.296	668.173	579.398	440.578	352.53	520.746	364.435	817.448	1225.35	1306.3	745.535	487.77	651.551	948.561	1074.74
ENSOARG00000012566	401.019	-0.841827	0.239581	-3.51186	0.000444981	0.00452944	1.79232	ACOT7	TRUE	Up-regulated in Suffolk	247.119	393.785	380.184	302.172	224.84	213.72	228.821	197.451	223.887	397.141	604.599	577.974	529.381	294.591	147.227	1131.78	542.406	581.26
ENSOARG00000007202	4492.86	-0.841378	0.265239	-3.16915	0.00152886	0.0109913	1.79176	SPON1	TRUE	Up-regulated in Suffolk	3301.29	4651.15	6784.02	2598.84	2742.5	2290.14	2077.23	2010.94	2359.94	2078.21	8346.96	6151.89	8712.73	3839.22	3203.15	2495.59	3642.42	13585.2
ENSOARG00000013676	1002.46	-0.841215	0.291134	-2.88507	0.00391326	0.0212244	1.79156		TRUE	Up-regulated in Suffolk	648.126	756.481	933.061	305.287	408.882	585.28	656.989	403.375	1395.57	617.671	2913.82	1702.81	232.013	1223.17	524.896	802.636	1622.03	2312.19
ENSOARG00000016935	700.937	-0.840573	0.213397	-3.93757	8.23093e-05	0.00136061	1.79076	BCAR3	TRUE	Up-regulated in Suffolk	395.39	606.221	442.044	366.812	729.823	566.653	719.817	383.037	457.725	316.778	973.414	1139.2	821.031	1180.27	679.805	484.279	572.251	1782.32
ENSOARG00000000066	20.0847	-0.839378	0.271962	-3.08008	0.00206945	0.0135734	1.78928		TRUE	Up-regulated in Suffolk	10.1094	8.63563	14.1763	15.5759	16.319	9.80369	12.4107	12.7114	13.2674	25.2301	40.3678	46.6687	49.8337	19.0674	16.6431	9.44277	15.5715	25.691
ENSOARG00000002529	111.753	-0.83868	0.190679	-4.39705	1.09732e-05	0.000333913	1.78841		TRUE	Up-regulated in Suffolk	83.1219	86.3563	90.2131	92.6765	84.315	59.8025	109.369	75.421	63.8494	58.8703	210.096	226.164	187.081	104.871	81.9351	101.173	120.679	175.555
ENSOARG00000010572	2020.95	-0.834518	0.31125	-2.67539	0.00746424	0.0334894	1.78326		TRUE	Up-regulated in Suffolk	654.865	1674.45	1872.57	1301.37	1850.4	2261.71	1562.19	355.072	606.984	1029.76	5389.1	3522.89	416.642	6563.95	1986.92	856.595	1664.85	2806.74
ENSOARG00000005716	525.636	-0.833028	0.26732	-3.11324	0.00185048	0.0125862	1.78142	AC009086.2	TRUE	Up-regulated in Suffolk	274.077	422.283	630.203	328.651	121.486	420.578	162.114	331.344	633.519	299.958	642.215	749.093	329.229	1795.19	562.023	542.285	666.977	550.216
ENSOARG00000001356	51.7597	-0.832241	0.216033	-3.85103	0.000117623	0.0017333	1.78045	GIMAP6	TRUE	Up-regulated in Suffolk	55.0402	19.862	36.0852	23.3638	60.743	24.5092	38.7833	26.2702	49.7528	35.5091	109.177	88.5509	50.6507	75.3162	53.7699	58.0056	60.9882	65.298
ENSOARG00000011332	61.4673	-0.831591	0.234839	-3.53928	0.000401217	0.00422617	1.77965	CBARP	TRUE	Up-regulated in Suffolk	35.9446	57.8587	51.5503	43.6125	36.2645	52.9399	28.6996	54.2353	32.3393	41.1157	75.2309	90.9441	110.288	47.6685	24.3245	109.266	67.4763	146.653
ENSOARG00000010808	143.66	-0.831545	0.2357	-3.52649	0.000421109	0.00437225	1.77959	TEAD4	TRUE	Up-regulated in Suffolk	111.204	144.215	130.165	74.7642	97.9141	74.508	59.7262	83.0479	138.478	99.986	208.261	197.445	109.471	113.451	81.9351	250.908	215.405	395
ENSOARG00000020176	700.143	-0.830002	0.112342	-7.38808	1.48966e-13	2.16224e-10	1.77769	SOX17	TRUE	Up-regulated in Suffolk	367.309	545.772	547.722	444.691	528.555	631.358	513.49	483.034	639.323	452.273	830.292	861.576	961.546	856.125	851.356	1170.9	1131.53	785.717
ENSOARG00000009357	1048.79	-0.829857	0.28142	-2.94504	0.00322916	0.0185335	1.77751		TRUE	Up-regulated in Suffolk	241.503	1128.68	275.794	1049.81	232.999	691.16	707.407	668.62	1350.79	796.15	2949.6	1045.86	518.761	1192.66	1816.65	1192.49	1740.11	1279.2
ENSOARG00000018774	89.2159	-0.829846	0.234793	-3.5328	0.000411187	0.00430308	1.7775	PCDHAC2	TRUE	Up-regulated in Suffolk	58.41	94.992	91.5018	66.9763	54.3967	67.6455	31.8023	50.8456	58.8741	56.0669	156.884	124.45	58.8201	119.171	103.699	68.7973	85.643	256.91
ENSOARG00000020548	116.608	-0.825692	0.16832	-4.90467	9.35862e-07	5.30626e-05	1.77239	ETV5	TRUE	Up-regulated in Suffolk	88.7382	120.899	67.0154	88.7825	93.3811	71.5669	74.4639	77.1159	82.9213	84.1004	125.691	175.905	182.179	110.591	115.221	113.313	164.798	262.263
ENSOARG00000005201	231.086	-0.824306	0.212121	-3.8851	0.000102289	0.00158624	1.77068	METTL1	TRUE	Up-regulated in Suffolk	176.353	244.388	247.442	127.722	158.657	123.527	104.715	115.25	179.939	179.414	308.263	364.973	263.057	149.679	171.552	383.107	341.274	520.243
ENSOARG00000017489	1014.83	-0.823726	0.261725	-3.14459	0.00166318	0.0116553	1.76997	AACS	TRUE	Up-regulated in Suffolk	585.223	928.331	938.216	661.975	388.03	498.027	395.589	556.76	1138.51	970.892	1488.1	1696.83	300.636	1559.71	533.858	1896.65	1681.72	2047.79
ENSOARG00000001395	867.949	-0.822738	0.209075	-3.93393	8.35675e-05	0.00137215	1.76876	TINAGL1	TRUE	Up-regulated in Suffolk	782.918	868.745	622.47	708.703	427.014	478.42	273.81	604.216	753.754	715.788	1546.82	1981.63	1035.07	879.96	610.672	946.975	942.073	1444.05
ENSOARG00000001731	63.4733	-0.822493	0.264711	-3.10392	0.00190976	0.0128588	1.76846	CIDEA	TRUE	Up-regulated in Suffolk	41.5609	60.4494	74.748	40.4973	27.1984	49.9988	24.0456	47.4559	42.2898	34.5746	106.424	111.287	187.898	49.5752	47.3687	40.469	38.9286	117.751
ENSOARG00000012457	920.217	-0.822048	0.307195	-2.67077	0.00756782	0.0338511	1.76791		TRUE	Up-regulated in Suffolk	1058.12	410.193	1324.84	147.971	999.087	396.069	286.996	333.039	628.543	500.865	617.444	1075.77	1782.58	2519.76	696.448	1710.49	1834.84	240.853
ENSOARG00000008682	4182.43	-0.821492	0.317397	-2.58206	0.00982137	0.0411658	1.76723	HMGCS1	TRUE	Up-regulated in Suffolk	2320.67	4514.71	4325.07	2174.39	659.107	1507.81	858.662	1616.04	5243.94	3915.34	5911.13	6628.15	667.445	6112.05	1479.95	8744.01	10117.5	8487.67
ENSOARG00000002613	57.5108	-0.821338	0.314304	-2.60667	0.00914279	0.0390316	1.76704	SHOX2	TRUE	Up-regulated in Suffolk	21.3421	58.7223	85.058	26.479	39.8909	13.7252	42.6616	38.1342	25.7056	25.2301	108.259	98.124	238.548	72.4561	15.3628	33.7242	35.0358	56.7344
ENSOARG00000017789	376.485	-0.820979	0.244769	-3.35197	0.000802374	0.00690594	1.7666	SNTB1	TRUE	Up-regulated in Suffolk	183.093	296.202	454.932	129.28	297.369	207.838	408	169.486	350.757	159.791	734.877	722.767	668.262	325.099	209.959	308.914	509.965	640.135
ENSOARG00000008833	24.0708	-0.820945	0.271638	-3.01566	0.00256425	0.0158268	1.76656	TMEM121	TRUE	Up-regulated in Suffolk	10.1094	12.9535	9.02131	12.4607	28.105	21.5681	27.924	16.9486	10.7798	16.8201	27.5235	23.9327	80.8777	33.3679	37.1268	21.5835	20.7619	21.4092
ENSOARG00000012028	134.142	-0.820384	0.221847	-3.69641	0.000218671	0.00271515	1.76588		TRUE	Up-regulated in Suffolk	86.4917	135.579	81.1918	85.6673	106.074	96.0762	82.9962	71.1839	113.602	99.986	161.471	205.821	180.545	91.5234	83.2153	141.642	186.857	404.634
ENSOARG00000002734	41.4115	-0.819599	0.243179	-3.36714	0.000759509	0.00662702	1.76492		TRUE	Up-regulated in Suffolk	12.3559	35.4061	30.9302	29.5942	19.9455	20.5877	56.6236	16.9486	49.7528	19.6234	66.9738	43.0788	75.159	36.228	48.6489	76.8912	46.7144	59.9457
ENSOARG00000000067	191.745	-0.818911	0.163899	-4.99568	5.86296e-07	3.70004e-05	1.76407	ANP32D	TRUE	Up-regulated in Suffolk	123.56	184.803	154.651	140.962	135.085	114.703	189.262	98.3016	138.479	123.347	316.52	336.254	309.623	185.907	194.596	161.876	224.488	318.997
ENSOARG00000000948	896.41	-0.818168	0.213127	-3.83765	0.000124218	0.00180123	1.76317	HSD17B12	TRUE	Up-regulated in Suffolk	606.565	795.342	841.559	539.704	418.855	592.143	592.608	490.66	928.718	635.425	1291.77	1453.91	905.176	601.576	524.896	1173.6	1690.8	2052.07
ENSOARG00000000837	272.719	-0.818095	0.265729	-3.07581	0.00209934	0.0137137	1.76308	HHIPL1	TRUE	Up-regulated in Suffolk	211.174	281.522	280.949	189.247	143.245	168.624	134.966	126.267	163.355	199.038	419.274	442.754	554.706	136.332	238.124	153.782	173.881	891.693
ENSOARG00000004231	243.71	-0.813025	0.31742	-2.55551	0.0106033	0.0434151	1.75689	LRRC3B	TRUE	Up-regulated in Suffolk	124.683	146.806	510.348	103.58	156.844	105.88	77.5665	163.554	94.5302	107.462	588.085	341.041	514.676	200.208	125.463	133.548	59.6906	832.818
ENSOARG00000018289	26.616	-0.81295	0.19128	-4.24659	2.17049e-05	0.000523413	1.7568	PET117	TRUE	Up-regulated in Suffolk	17.9723	14.6806	14.1763	26.479	20.8521	13.7252	26.3726	22.0331	22.3887	14.0167	38.5329	40.6855	43.2981	27.6477	26.8849	26.9794	36.3334	46.0298
ENSOARG00000019231	18.7072	-0.812869	0.293222	-2.76791	0.00564176	0.0273514	1.7567	ELFN2	TRUE	Up-regulated in Suffolk	20.2188	12.0899	24.4864	13.2395	8.15951	5.88222	8.53232	5.08456	15.755	14.9512	48.6248	14.3596	45.749	25.741	14.0826	33.7242	14.2738	11.7751
ENSOARG00000014327	50.2574	-0.812283	0.251632	-3.22526	0.00125856	0.0094764	1.75599	OTUB2	TRUE	Up-regulated in Suffolk	40.4377	48.3595	25.7752	30.373	29.0116	23.5289	39.5589	27.1177	48.0943	42.0502	58.7168	89.7475	103.752	21.9275	25.6047	56.6566	80.4525	113.469
ENSOARG00000012129	290.556	-0.811749	0.233372	-3.4766	0.000507816	0.00496026	1.75534	SLC7A5	TRUE	Up-regulated in Suffolk	201.065	330.745	264.195	145.635	201.268	151.957	232.7	163.554	210.62	171.939	265.143	285.995	730.35	177.327	193.315	350.732	504.775	648.698
ENSOARG00000014498	33.0453	-0.811525	0.189294	-4.28534	1.82459e-05	0.000467913	1.75507		TRUE	Up-regulated in Suffolk	26.9584	27.634	16.7539	25.7002	29.0116	16.6663	20.1673	21.1857	32.3393	23.3612	43.1201	29.9158	50.6507	40.9949	37.1268	72.8443	31.1429	49.2411
ENSOARG00000010958	353.17	-0.809531	0.15585	-5.19377	2.06082e-07	1.80198e-05	1.75264	SLC25A25	TRUE	Up-regulated in Suffolk	222.407	329.018	297.703	180.68	310.061	285.287	223.392	233.89	240.472	279.4	622.948	473.867	712.377	372.767	345.663	322.403	423.025	481.707
ENSOARG00000010325	2303.47	-0.80938	0.14653	-5.52329	3.32707e-08	4.9786e-06	1.75246	LLGL2	TRUE	Up-regulated in Suffolk	1192.91	1834.21	2203.78	1244.51	1776.96	1722.51	1897.28	1360.97	2038.2	1723.12	4236.78	3558.79	2927.12	2972.6	2027.89	2229.84	2972.85	3542.15
ENSOARG00000010324	266.737	-0.809053	0.235242	-3.43755	0.000587013	0.00546237	1.75206	SLC39A14	TRUE	Up-regulated in Suffolk	197.695	309.156	203.624	210.274	141.431	155.879	185.384	131.351	182.427	185.955	380.742	447.541	226.294	143.959	197.156	345.336	329.596	827.465
ENSOARG00000012768	308.233	-0.808813	0.20854	-3.87724	0.00010565	0.00161934	1.75177	IL15RA	TRUE	Up-regulated in Suffolk	215.668	328.154	282.238	138.625	179.509	259.798	191.589	146.605	254.568	234.547	402.76	375.743	582.483	494.799	185.634	295.424	290.667	689.376
ENSOARG00000010878	342.635	-0.808343	0.126913	-6.36895	1.90333e-10	9.86671e-08	1.7512	PTGES2	TRUE	Up-regulated in Suffolk	263.968	294.475	237.132	206.38	270.171	254.896	240.456	222.026	283.591	268.187	582.581	550.451	468.11	422.343	268.849	360.174	461.953	511.68
ENSOARG00000003788	10907.3	-0.808275	0.271328	-2.97589	0.00292138	0.0172936	1.75112	MUC1	TRUE	Up-regulated in Suffolk	5782.59	9525.97	10221.1	5382.24	6179.47	7802.76	6174.3	4676.1	11855.2	8290.43	25674.8	18996.6	2322.58	13585.5	5616.39	11201.8	18057.7	24985.6
ENSOARG00000004440	1350.14	-0.808096	0.224316	-3.60103	0.000316954	0.0035754	1.7509	LRRC59	TRUE	Up-regulated in Suffolk	788.534	1512.1	1336.44	767.112	634.629	855.862	725.247	562.692	1427.08	1085.83	2366.1	2234.11	1368.38	1092.56	695.168	2356.65	2061.92	2432.08
ENSOARG00000003205	910.206	-0.807034	0.194132	-4.15628	3.23474e-05	0.00068919	1.74961	ATAD3A	TRUE	Up-regulated in Suffolk	648.126	949.056	756.501	637.054	612.87	542.144	489.445	438.967	721.415	830.725	1375.26	1610.67	1005.66	852.312	491.61	1402.93	1175.64	1843.33
ENSOARG00000010935	292.512	-0.80638	0.243367	-3.31164	0.000927501	0.00761463	1.74882	HSD17B7	TRUE	Up-regulated in Suffolk	198.819	308.292	257.752	170.556	134.179	191.172	107.817	161.011	341.636	208.382	474.322	411.642	151.135	396.602	160.029	457.3	733.156	401.422
ENSOARG00000006123	322.808	-0.804819	0.184029	-4.37286	1.22631e-05	0.00035671	1.74693	GPATCH4	TRUE	Up-regulated in Suffolk	215.668	310.883	262.907	207.938	275.61	178.427	183.057	188.976	268.665	267.252	354.136	442.754	343.117	281.244	266.289	821.521	477.525	464.579
ENSOARG00000000132	1513.1	-0.802322	0.284451	-2.81694	0.00484834	0.0246234	1.74391	SUSD2	TRUE	Up-regulated in Suffolk	1026.67	1227.99	1363.51	490.64	621.029	941.154	1004.49	573.708	2155.12	1023.22	4143.2	2223.34	372.527	1882.9	892.324	1301.75	2634.17	3358.03
ENSOARG00000013448	2774.12	-0.801804	0.148196	-5.41006	6.30025e-08	8.02176e-06	1.74328	POR	TRUE	Up-regulated in Suffolk	1875.86	2177.91	1960.2	1974.24	1959.19	2640.13	2206.77	1630.45	2171.71	1925.9	4455.14	4417.97	2021.12	3899.28	2507.98	3298.23	3595.71	5216.35
ENSOARG00000000361	41.0671	-0.801073	0.204987	-3.90548	9.40386e-05	0.00149177	1.7424		TRUE	Up-regulated in Suffolk	28.0817	28.4976	37.374	39.7185	27.1984	31.3718	26.3726	34.7445	18.2427	28.9679	82.5705	49.062	82.5116	64.8291	26.8849	51.2608	37.631	43.8888
ENSOARG00000011582	342.42	-0.799091	0.194798	-4.10119	4.11025e-05	0.000818385	1.74	CYP26B1	TRUE	Up-regulated in Suffolk	272.954	473.233	260.329	254.666	153.217	220.583	204	262.702	203.157	197.169	687.17	528.912	476.28	402.322	234.283	337.242	469.739	525.596
ENSOARG00000000033	179.547	-0.798404	0.212079	-3.76395	0.000167249	0.00222658	1.73918	MT-ND6	TRUE	Up-regulated in Suffolk	111.204	82.9021	173.982	137.846	87.9414	123.526	127.985	104.234	153.404	199.038	194.499	277.619	218.125	84.8499	222.761	263.049	408.751	260.122
ENSOARG00000016124	17.5987	-0.797915	0.315766	-2.51926	0.0117602	0.0468309	1.73859	NKD2	TRUE	Up-regulated in Suffolk	8.98615	6.90851	19.3314	8.56673	19.9455	5.88222	10.0837	13.5588	9.95055	14.0167	19.2664	29.9158	80.0607	4.76685	16.6431	12.1407	14.2738	22.4796
ENSOARG00000018133	2222.83	-0.797488	0.275315	-2.89348	0.00380997	0.0207745	1.73807	CFTR	TRUE	Up-regulated in Suffolk	1097.43	2158.05	2376.47	883.931	1320.03	1494.08	1191.42	831.326	2764.59	1380.18	3265.2	5078.51	2058.7	1007.71	1305.84	1478.47	3698.22	6620.79
ENSOARG00000021172	773.292	-0.797211	0.233664	-3.41017	0.000649219	0.0058567	1.73774	RDH11	TRUE	Up-regulated in Suffolk	517.827	817.794	735.881	561.51	234.813	488.224	332.76	387.274	841.651	636.36	1133.97	1255.27	425.629	1161.2	487.77	1250.49	1439.06	1211.76
ENSOARG00000011068	71.6769	-0.796498	0.292264	-2.72035	0.00652138	0.030339	1.73688	BEND3	TRUE	Up-regulated in Suffolk	41.5609	44.0417	61.8604	46.7276	66.1827	55.881	37.2319	33.0497	63.0202	42.9847	66.0564	101.714	330.863	50.5286	30.7256	36.4221	63.5834	117.751
ENSOARG00000003430	502.25	-0.795527	0.300782	-2.64034	0.00828227	0.0362646	1.73571	PDZK1IP1	TRUE	Up-regulated in Suffolk	144.902	618.311	741.036	172.113	277.423	229.406	208.654	163.554	532.355	318.647	1139.47	1249.29	436.249	490.032	140.826	470.79	452.87	1254.58
ENSOARG00000014674	2278.39	-0.795221	0.313956	-2.52735	0.0114928	0.0460039	1.73534	SCD	TRUE	Up-regulated in Suffolk	1322.09	2553.56	2042.68	1073.18	330.007	904.881	487.118	810.14	3184.18	2417.42	3043.18	3637.77	851.258	2361.49	646.519	4691.71	5586.26	5067.56
ENSOARG00000012928	13741.9	-0.794959	0.275944	-2.87769	0.004006	0.0215548	1.73503	HSPA5	TRUE	Up-regulated in Suffolk	7899.95	17131.4	14551.4	6174.28	7678.1	6508.67	6164.21	4777.8	14748.4	10243.4	30459.3	22397.4	8791.16	7255.14	5100.46	26960.5	27294.2	23219.3
ENSOARG00000005668	963.788	-0.79475	0.296314	-2.67793	0.00740789	0.0333103	1.73478	SEC11C	TRUE	Up-regulated in Suffolk	613.304	1084.63	1186.95	345.784	311.875	452.93	341.293	301.684	1053.1	885.857	1870.68	1392.88	459.941	565.348	413.516	2185.33	2644.55	1238.52
ENSOARG00000000917	62.2462	-0.793899	0.235448	-3.36925	0.000753733	0.00658758	1.73375	ARVCF	TRUE	Up-regulated in Suffolk	51.6703	59.5859	50.2616	43.6125	33.5447	40.1951	35.6806	51.6931	38.1438	44.8535	100.002	80.1744	208.321	44.8083	57.6106	60.7035	53.2025	66.3685
ENSOARG00000007779	1465.04	-0.793539	0.286704	-2.76413	0.0057075	0.0276148	1.73332	MANF	TRUE	Up-regulated in Suffolk	1048.01	1909.34	1506.56	648.735	638.255	645.083	553.049	533.879	1477.66	1158.72	3090.89	2077.36	781	757.928	538.979	3596.35	3001.4	2407.46
ENSOARG00000017976	5412.25	-0.793461	0.178963	-4.43301	9.29283e-06	0.000297104	1.73323	ATP2A3	TRUE	Up-regulated in Suffolk	3351.83	3677.05	3264.42	2628.43	4112.39	6242.01	3729.4	3981.21	5378.27	3479.89	9822.22	9226.05	4147.64	8519.31	4438.58	5785.72	7550.86	8085.18
ENSOARG00000019866	136.892	-0.793353	0.194302	-4.08254	4.45458e-05	0.000866732	1.7331		TRUE	Up-regulated in Suffolk	88.7382	164.941	115.988	84.8885	89.7546	93.1351	78.3422	64.4045	102.822	119.609	165.141	210.608	183.813	125.845	96.0176	287.33	151.822	240.853
ENSOARG00000010130	159.852	-0.793134	0.218012	-3.6368	0.000276048	0.00323049	1.73283	ARID3A	TRUE	Up-regulated in Suffolk	95.4778	187.393	157.228	98.9068	131.459	88.2332	94.6312	106.776	92.8718	107.462	219.27	263.259	267.958	93.4302	166.431	195.6	118.084	392.859
ENSOARG00000001052	509.913	-0.791679	0.177305	-4.46437	8.0303e-06	0.000264909	1.73109		TRUE	Up-regulated in Suffolk	251.612	341.971	349.254	290.49	541.248	544.105	454.54	366.089	319.247	300.893	881.669	928.588	615.16	757.928	390.472	458.649	643.62	742.899
ENSOARG00000017556	1732.8	-0.787937	0.210146	-3.74836	0.000177994	0.00234021	1.7266	NOLC1	TRUE	Up-regulated in Suffolk	1220.99	1841.98	1534.91	1036.58	1174.97	868.607	919.939	804.208	1602.04	1639.02	2418.4	3047.83	2382.22	1033.45	1104.84	2515.82	2609.52	3435.11
ENSOARG00000020530	1328.89	-0.787824	0.234926	-3.35188	0.00080264	0.00690594	1.72647	AC068631.2	TRUE	Up-regulated in Suffolk	855.931	1423.15	1348.04	877.701	716.224	738.218	726.798	661.841	1146.8	1085.83	2277.11	1995.98	864.329	746.488	798.867	2708.73	2747.06	2200.86
ENSOARG00000014138	9943.83	-0.787405	0.315361	-2.49122	0.0127305	0.0496845	1.72597	AC105052.1	TRUE	Up-regulated in Suffolk	5466.95	9837.71	11441.6	4126.83	3539.41	4552.83	3910.13	3416.83	12659.6	7198.06	24810.6	19129.4	794.889	9746.29	4459.06	11586.3	14683.9	27628.6
ENSOARG00000018844	33.148	-0.786375	0.265334	-2.96102	0.00306619	0.0178451	1.72474	PCDHB14	TRUE	Up-regulated in Suffolk	7.86288	39.7239	36.0852	32.7094	18.1322	21.5681	14.7376	32.2022	16.5843	14.9512	44.0376	27.5226	62.9049	25.741	20.4838	56.6566	58.393	66.3685
ENSOARG00000012142	294.197	-0.78618	0.196133	-4.00759	6.13421e-05	0.00110196	1.7245	VARS	TRUE	Up-regulated in Suffolk	216.791	341.108	228.11	227.408	175.883	139.212	150.479	170.333	252.081	258.842	431.201	434.378	388.866	282.197	163.87	531.493	365.929	537.371
ENSOARG00000016657	287.018	-0.785227	0.223427	-3.51282	0.000443383	0.00452581	1.72336	PCSK6	TRUE	Up-regulated in Suffolk	153.888	244.388	190.736	215.726	206.708	162.741	192.365	202.535	210.62	305.565	352.301	396.086	776.099	223.088	224.041	218.533	240.06	650.84
ENSOARG00000012451	1092.52	-0.780839	0.253113	-3.0828	0.00205064	0.0134744	1.71813	GMPPB	TRUE	Up-regulated in Suffolk	773.932	1289.3	1047.76	602.008	490.477	661.749	380.852	439.815	1130.22	1000.79	2181.7	1748.28	791.621	986.737	464.725	2371.49	1605.16	1698.82
ENSOARG00000009681	942.529	-0.77934	0.18839	-4.13612	3.53235e-05	0.000728465	1.71635	RRP12	TRUE	Up-regulated in Suffolk	658.235	917.968	799.03	614.468	727.103	516.655	580.198	557.607	767.851	822.315	1363.33	1522.12	1451.71	669.265	555.622	1559.41	1051.07	1831.56
ENSOARG00000017504	82.9277	-0.778399	0.276436	-2.81256	0.00491497	0.0248834	1.71523	HOXD9	TRUE	Up-regulated in Suffolk	58.41	53.5409	97.9456	66.9763	51.6769	56.8614	34.9049	81.353	27.364	56.0669	80.7356	86.1576	350.47	66.7358	108.82	94.4277	57.0953	63.1571
ENSOARG00000017632	83.9234	-0.778381	0.274374	-2.83307	0.00461028	0.0236879	1.71521	CCND1	TRUE	Up-regulated in Suffolk	43.8075	98.4462	56.7054	45.9489	93.3811	36.2737	48.8669	49.1508	79.6044	40.1813	129.36	150.776	257.338	85.8032	48.6489	33.7242	64.8811	147.723
ENSOARG00000007495	144.617	-0.778224	0.18103	-4.2984	1.72033e-05	0.000449111	1.71502	MTFP1	TRUE	Up-regulated in Suffolk	106.71	139.897	130.165	107.474	106.98	86.2725	113.247	86.4376	103.652	90.6415	249.546	239.327	128.261	169.7	78.0943	219.882	192.048	254.769
ENSOARG00000020076	356.428	-0.77744	0.236333	-3.28793	0.00100927	0.0081251	1.71409	HIST1H2BC	TRUE	Up-regulated in Suffolk	280.817	284.112	378.895	186.132	161.377	228.426	329.658	135.588	227.204	370.042	989.928	634.216	462.392	495.752	197.156	423.576	311.429	318.997
ENSOARG00000016627	60.8413	-0.777162	0.207708	-3.74	0.000184018	0.00239339	1.71376	AIFM3	TRUE	Up-regulated in Suffolk	37.0679	63.9037	36.0852	52.958	38.9843	50.9792	33.3536	44.9136	46.4359	42.0502	137.618	99.3206	43.2981	95.3369	56.3304	44.5159	71.3692	100.623
ENSOARG00000018655	258.965	-0.775575	0.214254	-3.61897	0.000295781	0.00339389	1.71187	CCDC134	TRUE	Up-regulated in Suffolk	170.737	207.255	296.414	160.432	165.004	135.291	176.076	122.877	251.251	212.12	438.541	384.119	326.778	152.539	144.667	427.623	477.525	412.127
ENSOARG00000013023	1029.77	-0.774823	0.281028	-2.75385	0.00588984	0.0282149	1.71098	LSS	TRUE	Up-regulated in Suffolk	629.03	1120.9	860.891	735.182	193.108	493.126	373.095	455.068	1106.17	1259.64	1777.1	1721.96	315.341	1660.77	595.309	1729.38	1570.12	1939.67
ENSOARG00000003063	12.0356	-0.774406	0.249306	-3.10354	0.0019122	0.0128617	1.71049		TRUE	Up-regulated in Suffolk	8.98615	8.63563	11.5988	7.78794	6.34629	7.84295	6.98099	4.23714	9.95055	14.9512	23.8537	10.7697	11.4372	19.0674	10.2419	18.8855	16.8691	18.1978
ENSOARG00000020935	423.171	-0.773731	0.308975	-2.49904	0.0124529	0.048903	1.70969	SEMA6C	TRUE	Up-regulated in Suffolk	275.201	308.292	396.938	277.251	303.715	254.896	283.118	264.397	254.568	253.236	441.293	479.85	2563.58	241.202	352.065	147.037	190.75	329.702
ENSOARG00000005261	573.809	-0.77367	0.172539	-4.48345	7.34458e-06	0.00025025	1.70961	GBGT1	TRUE	Up-regulated in Suffolk	416.733	542.318	484.573	418.212	387.124	374.501	382.403	339.818	475.968	449.47	1036.72	923.801	624.964	853.265	391.752	435.717	692.93	1098.29
ENSOARG00000011672	599.162	-0.773302	0.183262	-4.219	2.45391e-05	0.000573291	1.70918	FP565260.1	TRUE	Up-regulated in Suffolk	447.061	542.318	472.974	454.037	469.625	338.227	370.768	368.631	464.359	516.75	784.42	1027.91	950.108	411.855	375.109	893.017	683.846	1213.9
ENSOARG00000007332	13813.4	-0.772388	0.206584	-3.73783	0.000185616	0.0024077	1.70809	LRP1	TRUE	Up-regulated in Suffolk	10055.5	13295.4	8949.14	11423.4	10024.4	10357.6	8181.72	9753.04	7852.64	11758.2	24284	20249.4	13831.7	11087.7	9539.03	11655.1	17028.7	39314.8
ENSOARG00000009631	23.0162	-0.770472	0.304015	-2.53298	0.0113099	0.0454367	1.70583	GJA9	TRUE	Up-regulated in Suffolk	13.4792	9.4992	28.3527	17.9123	9.97274	11.7644	19.3916	5.93199	24.0472	16.8201	18.349	33.5057	6.53557	23.8342	11.5221	60.7035	54.5001	48.1707
ENSOARG00000019304	808.724	-0.770418	0.188138	-4.09419	4.23652e-05	0.000836887	1.70576	ARHGAP8	TRUE	Up-regulated in Suffolk	403.253	458.552	715.261	408.088	782.407	735.277	957.947	561.844	650.932	324.254	1455.08	1202.62	1266.27	1108.77	683.646	891.668	866.811	1084.38
ENSOARG00000006096	9258.5	-0.76905	0.286354	-2.68215	0.00731504	0.0329847	1.70415	WFDC2	TRUE	Up-regulated in Suffolk	4931.15	6819.56	6103.56	5778.65	8523.06	8433.14	7109.75	4997.28	7343.51	4783.44	19021.5	18644.8	1123.3	21052.3	5753.38	5401.27	10645.7	20187.8
ENSOARG00000018146	183.579	-0.768936	0.235567	-3.26282	0.00110309	0.00864544	1.70401	FICD	TRUE	Up-regulated in Suffolk	152.764	204.665	197.18	100.464	84.315	116.664	81.4449	92.3696	163.355	142.971	476.156	244.113	180.545	151.586	93.4572	304.867	259.524	257.981
ENSOARG00000002759	1271.11	-0.76774	0.139966	-5.48493	4.13633e-08	5.77296e-06	1.7026	EZR	TRUE	Up-regulated in Suffolk	784.041	1104.5	1001.37	711.039	1082.5	1036.25	993.627	859.291	1184.12	801.757	1731.23	1948.12	1642.88	1403.36	1057.47	1278.82	1982.77	2276.87
ENSOARG00000002945	37.8771	-0.766142	0.210874	-3.63118	0.00028213	0.00328135	1.70072	DGCR2	TRUE	Up-regulated in Suffolk	39.3144	21.5891	19.3314	31.1518	26.2918	31.3718	20.943	27.1177	23.2179	40.1813	66.0564	71.798	62.0879	53.3887	29.4454	32.3752	27.2501	58.8753
ENSOARG00000017009	237.63	-0.76614	0.164424	-4.65879	3.18079e-06	0.000136595	1.70071	CENPV	TRUE	Up-regulated in Suffolk	188.709	197.756	162.384	164.326	238.439	151.957	193.141	165.248	166.672	151.381	332.117	360.187	537.551	271.71	235.563	211.788	203.727	344.688
ENSOARG00000018784	248.857	-0.76589	0.274619	-2.78607	0.0053352	0.0263251	1.70042		TRUE	Up-regulated in Suffolk	133.669	220.209	291.259	115.261	177.696	118.625	107.817	133.893	256.227	211.185	329.365	483.44	526.113	99.1504	113.941	156.48	354.251	650.84
ENSOARG00000010926	141.319	-0.764955	0.192444	-3.97409	7.06501e-05	0.00122468	1.69932	WDR4	TRUE	Up-regulated in Suffolk	94.3545	150.26	92.7906	95.7917	104.26	76.4688	75.2395	90.6747	131.845	137.364	151.379	215.394	246.718	148.726	79.3746	213.137	171.286	268.685
ENSOARG00000016918	205.444	-0.764928	0.302716	-2.52243	0.0116548	0.0465136	1.69928	F2RL2	TRUE	Up-regulated in Suffolk	69.6426	293.611	271.928	43.6125	147.778	74.508	209.43	127.114	101.164	75.6904	131.195	341.041	432.164	435.69	81.9351	138.944	189.453	533.089
ENSOARG00000014994	4126.47	-0.76434	0.193405	-3.95121	7.77559e-05	0.00131985	1.69859	TMED3	TRUE	Up-regulated in Suffolk	3204.68	4045.79	3581.46	2876.09	1737.98	2732.29	2461.96	2325.34	4267.96	3392.98	7679.97	6039.41	4250.57	4313.04	2574.55	4171.01	7252.41	7369.04
ENSOARG00000001603	80.6629	-0.764038	0.300225	-2.54133	0.0110433	0.0446281	1.69824	FABP3	TRUE	Up-regulated in Suffolk	48.3005	113.99	34.7965	56.0732	39.8909	56.8614	31.0266	51.6931	50.582	72.887	54.1295	37.0956	75.159	102.964	51.2094	396.596	97.3216	81.3549
ENSOARG00000006925	188.95	-0.763019	0.219505	-3.47501	0.000510836	0.00498053	1.69704	FAM78A	TRUE	Up-regulated in Suffolk	107.834	168.395	233.265	131.616	82.5017	136.271	101.612	126.267	186.573	115.872	459.642	211.804	116.823	370.861	195.876	237.418	225.786	192.683
ENSOARG00000018284	370.933	-0.761401	0.213437	-3.56637	0.000361954	0.00392072	1.69514	ARSJ	TRUE	Up-regulated in Suffolk	313.392	324.7	313.168	266.348	240.252	221.563	269.156	171.18	219.741	396.206	402.76	483.44	335.765	323.192	226.602	535.54	643.62	990.175
ENSOARG00000010518	110.374	-0.761098	0.272597	-2.789	0.00528716	0.0261743	1.69478	ST8SIA2	TRUE	Up-regulated in Suffolk	34.8213	66.4944	77.3255	63.0823	155.031	84.3117	149.703	59.3199	63.0202	32.7057	241.289	113.68	57.1862	212.601	88.3362	165.923	96.024	225.867
ENSOARG00000016633	258.74	-0.760534	0.173235	-4.38972	1.13496e-05	0.000338971	1.69412	TMED2	TRUE	Up-regulated in Suffolk	158.381	250.433	216.511	144.856	180.416	218.622	149.703	135.588	266.177	215.858	506.432	329.074	298.185	235.482	202.277	346.685	384.096	418.55
ENSOARG00000003193	535.814	-0.759504	0.285226	-2.65941	0.00782783	0.0347464	1.69291	C1QTNF1	TRUE	Up-regulated in Suffolk	311.145	410.193	412.403	360.582	595.644	409.794	508.061	361.004	213.108	193.431	696.344	980.043	559.608	562.488	530.017	141.642	301.048	2098.1
ENSOARG00000018282	192.453	-0.75917	0.233691	-3.24659	0.00116798	0.00896996	1.69252	SLC46A1	TRUE	Up-regulated in Suffolk	117.943	112.263	110.833	118.377	183.136	170.584	194.692	154.232	140.137	106.527	219.27	265.653	660.909	268.85	147.227	169.97	154.417	169.133
ENSOARG00000010407	283.685	-0.756932	0.181257	-4.17538	2.97486e-05	0.000650302	1.68989	POLR3K	TRUE	Up-regulated in Suffolk	258.352	278.067	194.603	175.229	187.669	228.426	200.122	162.706	241.301	195.3	536.708	338.647	423.178	236.436	166.431	447.857	332.191	503.116
ENSOARG00000013970	299.163	-0.756024	0.153431	-4.92705	8.34785e-07	4.9414e-05	1.68883	RAB11FIP4	TRUE	Up-regulated in Suffolk	161.751	177.894	186.87	155.759	291.929	258.817	280.791	267.787	285.249	185.955	448.633	451.131	371.71	364.187	248.366	373.664	476.227	398.211
ENSOARG00000010473	714.187	-0.755881	0.180949	-4.1767	2.95769e-05	0.000648503	1.68866	EPB41L3	TRUE	Up-regulated in Suffolk	416.733	478.414	525.813	487.525	757.928	542.144	820.654	510.151	425.386	376.583	960.57	1366.56	1073.47	474.778	756.619	822.87	811.013	1248.16
ENSOARG00000007663	3791.88	-0.755344	0.224578	-3.36207	0.000773616	0.006728	1.68803	PKDCC	TRUE	Up-regulated in Suffolk	2550.94	4845.45	2962.86	1692.32	2868.52	2175.44	1603.3	1813.49	3746.38	3646.22	7341.43	6328.99	2967.97	3891.65	2410.68	4045.55	6152.02	7210.62
ENSOARG00000007553	1508.57	-0.752763	0.216563	-3.47478	0.000511264	0.00498053	1.68502	PLBD2	TRUE	Up-regulated in Suffolk	1217.62	1576	1317.11	1091.09	1053.48	875.47	1181.34	874.545	1064.71	904.547	2387.2	2540.45	2036.65	1394.78	985.781	1038.7	1358.61	4256.15
ENSOARG00000016060	175.312	-0.752608	0.131161	-5.73771	9.59649e-09	1.85724e-06	1.68484	TMEM129	TRUE	Up-regulated in Suffolk	126.929	164.077	112.122	132.395	119.673	127.448	100.061	117.792	169.989	158.856	278.905	265.653	229.562	216.415	147.227	225.278	206.322	256.91
ENSOARG00000008301	38.5164	-0.752216	0.202483	-3.71395	0.000204045	0.00257316	1.68438	ZNRF2	TRUE	Up-regulated in Suffolk	14.6025	40.5875	12.8876	30.373	25.3851	27.4503	39.5589	24.5754	39.8022	28.0335	41.2852	50.2586	36.7626	39.0881	56.3304	63.4015	66.1787	56.7344
ENSOARG00000013020	282.79	-0.751504	0.286195	-2.62256	0.00872729	0.0377116	1.68355	HSD11B1	TRUE	Up-regulated in Suffolk	224.654	538	273.217	75.543	93.3811	138.232	203.224	120.335	174.964	157.922	416.522	430.788	285.931	307.938	154.909	187.506	416.536	890.622
ENSOARG00000003360	2881.33	-0.75116	0.150601	-4.98742	6.11918e-07	3.84502e-05	1.68315	ESRP2	TRUE	Up-regulated in Suffolk	1500.69	2431.79	2367.45	1590.3	2678.13	1837.21	2383.62	1711.8	2450.32	2817.36	4506.51	4811.66	3811.87	3345.37	2424.77	3118.81	3349.16	4727.15
ENSOARG00000013849	233.567	-0.75065	0.290539	-2.57973	0.0098876	0.0413717	1.68255	GGT2	TRUE	Up-regulated in Suffolk	157.258	128.671	137.897	144.856	206.708	158.82	368.441	111.013	159.209	71.9526	156.884	262.063	1014.65	287.918	372.548	174.017	141.441	149.864
ENSOARG00000010109	608.314	-0.750536	0.172258	-4.35655	1.32129e-05	0.000379023	1.68242		TRUE	Up-regulated in Suffolk	450.431	584.632	627.625	401.858	396.19	365.678	374.646	340.666	519.087	513.947	1016.53	1011.16	758.943	872.333	485.209	511.259	582.632	1136.83
ENSOARG00000005826	199.227	-0.749554	0.198031	-3.78426	0.000154167	0.00209918	1.68127	ADAP1	TRUE	Up-regulated in Suffolk	134.792	174.44	150.785	119.156	163.19	122.546	110.144	110.165	227.204	173.808	379.824	331.467	168.291	228.809	115.221	225.278	288.072	362.886
ENSOARG00000018486	115.319	-0.749219	0.243356	-3.07697	0.00209115	0.0136787	1.68088	PIWIL3	TRUE	Up-regulated in Suffolk	113.45	64.7673	125.01	91.8977	77.9687	69.6062	123.331	62.7096	44.7775	71.0181	112.846	129.236	318.609	123.938	192.035	47.2139	159.607	147.723
ENSOARG00000009215	925.036	-0.748811	0.193923	-3.86061	0.000113105	0.00169076	1.68041	WDR46	TRUE	Up-regulated in Suffolk	731.248	1106.22	679.176	654.187	954.663	431.362	556.152	483.034	645.957	670	1455.99	1312.71	1192.74	912.374	530.017	1118.29	1423.49	1793.02
ENSOARG00000017801	7522.72	-0.748218	0.228554	-3.27233	0.00106665	0.00846963	1.67972	RPN2	TRUE	Up-regulated in Suffolk	5217.58	8693.49	8187.48	4507.66	3110.59	4614.6	3777.49	3341.41	7559.1	6429.94	13818.6	11463.8	6992.24	5338.87	4333.6	11254.4	13135.8	13632.3
ENSOARG00000012341	1729.09	-0.748069	0.261811	-2.855	0.0043037	0.0226202	1.67954	EBP	TRUE	Up-regulated in Suffolk	1182.8	1840.25	1728.22	1158.07	436.081	1106.84	689.567	712.686	2197.41	1446.53	3015.66	2595.5	659.275	2561.7	1065.16	2951.54	2911.86	2864.55
ENSOARG00000008281	1295.28	-0.747919	0.172842	-4.32666	1.51387e-05	0.000414601	1.67937	PLPP2	TRUE	Up-regulated in Suffolk	762.699	1065.64	1297.78	644.841	1105.16	998.996	1133.25	739.804	1313.47	684.951	1706.46	2187.45	1930.44	1817.12	1194.46	1067.03	1328.76	2336.81
ENSOARG00000006032	1897.21	-0.74686	0.154991	-4.81837	1.44737e-06	7.37144e-05	1.67814	PHB	TRUE	Up-regulated in Suffolk	1379.37	1805.71	1409.9	1466.47	1417.04	1431.34	1250.37	1111.82	1622.77	1450.26	3073.46	3308.69	2456.56	1672.21	1248.23	2579.23	2247.48	3218.87
ENSOARG00000005859	249.871	-0.745839	0.197047	-3.78434	0.000154116	0.00209918	1.67695	SLC25A22	TRUE	Up-regulated in Suffolk	161.751	301.384	244.864	158.095	158.657	143.134	141.947	138.978	196.523	223.333	348.631	428.395	406.839	239.296	145.947	364.221	243.953	451.734
ENSOARG00000014151	2156.71	-0.74571	0.177065	-4.21092	2.54332e-05	0.000585045	1.6768	RASA4	TRUE	Up-regulated in Suffolk	1355.78	1567.37	1708.89	1213.36	2135.98	2011.72	2122.22	1349.1	1504.19	1254.96	2867.95	3060.99	4159.07	2940.19	2012.53	1838.64	1647.98	4069.89
ENSOARG00000014785	1823.23	-0.745614	0.286733	-2.59707	0.00940217	0.0397995	1.67669	IDI1	TRUE	Up-regulated in Suffolk	1171.57	1933.52	2028.51	1070.06	446.053	817.628	630.616	844.038	2313.5	1665.19	2256.93	2328.65	455.039	2509.27	1126.61	4059.04	4222.46	2939.48
ENSOARG00000012354	283.99	-0.745198	0.2886	-2.57846	0.00992411	0.0414767	1.6762	PSAT1	TRUE	Up-regulated in Suffolk	174.107	318.655	180.426	232.081	93.3811	150.977	123.331	245.754	267.836	223.333	140.37	257.276	1085.72	207.834	156.189	246.861	271.203	736.476
ENSOARG00000016366	23997.3	-0.744665	0.260722	-2.85391	0.00431849	0.0226701	1.67559	HSP90B1	TRUE	Up-regulated in Suffolk	15042.8	27685	28412	13196.7	11493.1	11742.9	12232.2	9780.16	24809.2	19491.7	43494.5	35145.1	17407.5	12056.3	11371	42280.7	54997.1	41313.3
ENSOARG00000004090	7677.42	-0.744525	0.141506	-5.26119	1.43128e-07	1.385e-05	1.67542		TRUE	Up-regulated in Suffolk	5778.09	7065.67	6624.22	5183.65	5320.91	5654.77	5693.38	4410.01	6423.08	6124.38	13525	11364.4	8541.17	7666.99	5638.16	9771.92	10413.4	12994.3
ENSOARG00000010787	1659.6	-0.74415	0.241845	-3.07531	0.00210285	0.0137305	1.67499	ACSS2	TRUE	Up-regulated in Suffolk	1170.45	1454.24	1425.37	1013.99	713.504	1174.48	755.498	1112.67	2012.5	1337.2	2493.63	2137.19	508.957	2936.38	1056.19	2719.52	3185.66	2665.44
ENSOARG00000011169	259.503	-0.744022	0.272519	-2.72775	0.00637683	0.029858	1.67484	CEBPD	TRUE	Up-regulated in Suffolk	157.258	224.526	132.742	162.768	136.899	267.641	140.395	210.162	199.011	231.743	222.94	209.411	40.8473	451.897	378.95	619.176	602.096	282.601
ENSOARG00000001927	77.7743	-0.743802	0.252931	-2.93825	0.00330073	0.0187662	1.67458	PPM1L	TRUE	Up-regulated in Suffolk	59.5332	50.0867	74.748	58.4096	59.8364	67.6455	69.8099	41.5239	52.2404	34.5746	77.9832	151.972	251.619	85.8032	70.4129	37.7711	53.2025	102.764
ENSOARG00000003558	132.816	-0.743605	0.228277	-3.25628	0.00112881	0.00876658	1.67435	NIP7	TRUE	Up-regulated in Suffolk	77.5055	132.989	131.453	62.3035	91.5679	88.2332	70.5855	74.5736	160.867	91.576	179.82	215.394	213.223	78.1763	75.5339	180.762	173.881	292.236
ENSOARG00000017673	293.839	-0.743356	0.282517	-2.62807	0.00858709	0.0372944	1.67407	PTGER2	TRUE	Up-regulated in Suffolk	265.091	409.329	146.918	107.474	113.327	213.72	200.122	184.739	283.591	169.135	365.145	527.715	352.921	134.425	130.584	221.231	436.001	1027.64
ENSOARG00000006517	293.038	-0.742464	0.278611	-2.66203	0.00776705	0.0345295	1.67303	PDE3B	TRUE	Up-regulated in Suffolk	137.039	246.979	460.087	90.3401	165.91	183.329	206.327	161.011	286.908	159.791	597.26	635.412	486.083	199.254	213.799	138.944	186.857	719.349
ENSOARG00000009476	7070.78	-0.741353	0.186061	-3.98379	6.78242e-05	0.00118754	1.67174	DLG5	TRUE	Up-regulated in Suffolk	5063.69	6263.42	5111.22	4789.58	6633.68	4497.93	5916.78	4959.99	4634.47	5270.29	11023.2	12585	12465.8	6049.13	4918.66	5304.14	7160.27	14626.8
ENSOARG00000017202	87.4172	-0.740122	0.255094	-2.89957	0.00373675	0.0204752	1.67032		TRUE	Up-regulated in Suffolk	76.3822	41.451	106.967	95.7917	81.5951	40.1951	75.2395	60.1673	23.2179	37.3779	143.122	166.332	84.1454	149.679	53.7699	78.2401	77.8573	181.978
ENSOARG00000019486	174.493	-0.739885	0.145762	-5.07556	3.86365e-07	2.74906e-05	1.67004		TRUE	Up-regulated in Suffolk	124.683	151.987	110.833	152.644	135.085	122.546	131.087	101.691	130.186	165.397	261.473	214.197	223.843	219.275	128.024	246.861	188.155	332.913
ENSOARG00000003909	55.5598	-0.739767	0.176642	-4.18716	2.82461e-05	0.000627004	1.66991	ZBTB45	TRUE	Up-regulated in Suffolk	44.9307	26.7705	25.7752	53.7368	54.3967	43.1362	44.2129	49.9982	34.8269	40.1813	64.2215	58.635	90.681	80.083	71.6932	106.568	60.9882	49.2411
ENSOARG00000013232	495.744	-0.739105	0.173767	-4.25287	2.11046e-05	0.000514479	1.66914	AL359736.1	TRUE	Up-regulated in Suffolk	304.406	377.377	461.375	220.399	478.691	399.01	418.084	379.647	422.069	284.072	723.868	757.469	941.122	562.488	432.719	364.221	602.096	794.281
ENSOARG00000013736	284.658	-0.739085	0.178127	-4.14886	3.34128e-05	0.000702178	1.66912	METTL13	TRUE	Up-regulated in Suffolk	185.339	303.111	248.73	197.035	177.696	185.29	143.498	187.281	308.467	209.317	380.742	441.558	260.606	283.151	206.118	476.186	480.12	449.593
ENSOARG00000000318	373.578	-0.738843	0.139282	-5.30442	1.13033e-07	1.1636e-05	1.66884	PFAS	TRUE	Up-regulated in Suffolk	270.708	317.791	313.168	336.439	310.968	231.367	239.681	241.517	252.91	330.795	487.166	573.187	532.649	448.083	279.091	451.904	416.536	690.446
ENSOARG00000012299	1018.67	-0.738064	0.178673	-4.13023	3.62403e-05	0.000741064	1.66794	TLE1	TRUE	Up-regulated in Suffolk	648.126	807.432	1139.26	605.123	925.651	778.413	785.749	718.618	812.628	465.356	1340.39	1744.69	2007.24	1038.22	975.539	860.641	949.859	1733.07
ENSOARG00000001985	75.7785	-0.737418	0.197542	-3.73262	0.0001895	0.0024428	1.66719	OLFM1	TRUE	Up-regulated in Suffolk	47.1773	85.4928	72.1705	56.0732	42.6108	34.3129	34.1293	49.9982	67.1662	79.4282	115.599	131.63	101.301	53.3887	76.8141	111.964	93.4287	111.328
ENSOARG00000012705	8786.68	-0.736861	0.257202	-2.8628	0.00419912	0.0222365	1.66655	ALDH1A1	TRUE	Up-regulated in Suffolk	6790.16	9816.99	7701.62	5219.48	4077.94	7078.27	4109.48	4457.47	8689.32	6127.18	10603	11271.1	34658.9	6945.29	5356.5	7051.05	10065.6	8140.85
ENSOARG00000001159	975.383	-0.736554	0.167669	-4.39239	1.12112e-05	0.000337614	1.66619	MMP15	TRUE	Up-regulated in Suffolk	577.36	704.668	762.945	650.293	856.749	706.846	830.738	779.633	816.774	699.902	1514.71	1668.11	2027.66	1052.52	618.354	930.788	1018.63	1340.22
ENSOARG00000009861	599.403	-0.736142	0.208716	-3.52612	0.000421693	0.00437518	1.66572	IFRD2	TRUE	Up-regulated in Suffolk	445.938	609.676	478.129	429.115	378.057	306.856	359.133	277.956	609.471	584.965	939.469	885.509	504.873	534.84	321.339	1181.7	956.347	985.893
ENSOARG00000020374	2370.85	-0.735277	0.182487	-4.0286	5.611e-05	0.0010206	1.66472	ACSL3	TRUE	Up-regulated in Suffolk	1630.99	2039.74	2430.6	1488.28	1155.02	1741.14	1867.03	1401.64	2476.86	1654.91	2367.02	3325.44	5344.46	1878.14	1983.08	2944.8	3271.3	3674.89
ENSOARG00000014981	490.966	-0.732758	0.193542	-3.78546	0.000153424	0.00209614	1.66181	PPAN-P2RY11	TRUE	Up-regulated in Suffolk	442.568	572.543	373.74	371.485	349.046	319.6	300.958	213.552	349.928	400.878	578.911	719.177	518.761	369.907	391.752	1071.08	594.311	899.186
ENSOARG00000015631	1269.95	-0.732426	0.170182	-4.30336	1.68226e-05	0.000444337	1.66143	MESD	TRUE	Up-regulated in Suffolk	966.011	1313.48	1297.78	789.697	784.22	801.942	879.604	680.484	1084.61	1027.89	1847.74	1848.8	1468.05	1018.2	942.253	1938.47	1806.29	2363.57
ENSOARG00000015820	623.699	-0.73231	0.157734	-4.64237	3.44439e-06	0.000143253	1.6613	IMP4	TRUE	Up-regulated in Suffolk	438.075	635.583	506.482	447.028	502.263	428.421	378.525	362.699	511.624	531.701	889.009	1013.55	789.17	670.218	395.593	1006.33	666.977	1053.33
ENSOARG00000007127	1862.84	-0.731996	0.26341	-2.77667	0.00549185	0.0267947	1.66094	GALE	TRUE	Up-regulated in Suffolk	1107.54	2280.67	1496.25	1078.63	649.135	1452.91	688.015	1083.01	1750.47	1970.75	3330.34	2305.91	570.228	2533.1	1223.9	3588.25	4374.28	2047.79
ENSOARG00000003201	3387.98	-0.731802	0.16798	-4.35602	1.32451e-05	0.000379197	1.66071	KREMEN1	TRUE	Up-regulated in Suffolk	1983.69	3310.9	2522.1	1903.37	2747.94	2214.65	2603.91	2371.95	3362.46	2678.13	5803.79	5622.98	4763.61	2949.72	2408.12	3172.77	4868.68	5694.85
ENSOARG00000009405	599.033	-0.73174	0.187683	-3.89825	9.68909e-05	0.00152482	1.66064	TOMM40	TRUE	Up-regulated in Suffolk	447.061	654.581	530.968	434.567	350.859	352.933	382.403	345.75	509.137	510.209	803.686	1033.89	678.065	477.638	343.103	1054.89	847.347	1025.5
ENSOARG00000014013	510.667	-0.731411	0.160066	-4.56914	4.89739e-06	0.000183315	1.66026	LSM7	TRUE	Up-regulated in Suffolk	422.349	477.551	377.606	440.797	339.073	322.541	353.703	331.344	364.024	452.273	717.446	769.435	663.36	378.488	381.51	963.163	609.882	827.465
ENSOARG00000001580	87.8816	-0.730667	0.180739	-4.0414	5.31327e-05	0.000981509	1.65941	HCFC1	TRUE	Up-regulated in Suffolk	62.903	78.5843	56.7054	73.2066	81.5951	54.9007	71.3612	68.6416	57.2157	60.7392	168.811	130.433	153.586	97.2436	52.4896	84.985	88.2382	140.23
ENSOARG00000020812	1614.52	-0.73004	0.198958	-3.66848	0.000243995	0.00294397	1.65868	PAX8	TRUE	Up-regulated in Suffolk	933.436	1084.63	1281.03	1042.81	1544.87	1392.12	1796.44	966.067	1264.55	838.201	1890.86	2843.2	3658.28	2085.02	1318.64	1243.75	1254.8	2622.63
ENSOARG00000000953	47.4803	-0.729804	0.227559	-3.20493	0.00135096	0.0100185	1.65841		TRUE	Up-regulated in Suffolk	17.9723	27.634	24.4864	34.2669	46.2372	57.8418	60.5019	23.728	33.9977	26.1646	94.4973	70.6014	47.3829	79.1296	49.9292	36.4221	53.2025	70.6503
ENSOARG00000019150	1145.03	-0.729202	0.204145	-3.57115	0.000355416	0.00387302	1.65772	MYBBP1A	TRUE	Up-regulated in Suffolk	940.176	1215.03	1002.65	806.052	776.06	657.828	652.335	589.809	937.01	1022.29	1509.2	2095.3	1238.49	813.224	675.964	2069.32	1248.31	2361.43
ENSOARG00000011327	433.83	-0.72877	0.176312	-4.1328	3.58364e-05	0.000736208	1.65723	GSE1	TRUE	Up-regulated in Suffolk	263.968	322.973	418.846	245.32	389.843	361.756	401.019	295.752	313.442	277.531	557.809	571.991	1115.95	450.944	395.593	388.503	509.965	527.737
ENSOARG00000005070	319.738	-0.728118	0.157797	-4.61379	3.95384e-06	0.000157233	1.65648	FOXA2	TRUE	Up-regulated in Suffolk	174.107	253.888	217.8	234.417	298.275	280.386	203.224	249.991	235.496	288.745	446.798	375.743	705.841	337.493	313.658	338.591	502.179	298.658
ENSOARG00000008927	1480.64	-0.72806	0.202968	-3.58618	0.000335559	0.00372658	1.65641		TRUE	Up-regulated in Suffolk	1313.1	935.239	786.143	1515.53	1363.55	811.746	1199.18	894.883	837.505	1473.63	3054.19	2189.84	1611.84	1751.34	1515.8	1015.77	1191.22	3191.04
ENSOARG00000004746	1957.58	-0.726704	0.167472	-4.33884	1.43236e-05	0.00039677	1.65485	CHID1	TRUE	Up-regulated in Suffolk	1431.04	1931.79	1921.54	1303.7	1113.32	1500.95	1203.83	1078.77	1706.52	1693.22	3675.3	2946.11	2052.17	1942.01	1394.18	2617	2355.18	3369.81
ENSOARG00000018286	309.404	-0.72654	0.256389	-2.8316	0.00463157	0.0237468	1.65467	XPR1	TRUE	Up-regulated in Suffolk	161.751	240.934	295.126	151.865	258.385	225.485	262.175	205.925	279.445	188.759	297.254	533.699	956.644	187.814	181.793	176.715	293.262	672.249
ENSOARG00000004977	1399.48	-0.724839	0.148698	-4.8743	1.09196e-06	5.93624e-05	1.65272	RUVBL1	TRUE	Up-regulated in Suffolk	1156.97	1259.94	1068.38	1046.7	1020.85	985.271	981.992	838.106	1131.05	1206.37	2120.23	2244.88	1862.64	1217.45	934.572	2077.41	1651.87	2386.05
ENSOARG00000008044	38.0735	-0.724561	0.263075	-2.7515	0.00593221	0.0283844	1.6524	RPRM	TRUE	Up-regulated in Suffolk	19.0956	26.7705	24.4864	20.2486	40.7976	20.5877	65.9316	17.796	23.2179	18.689	45.8725	67.0115	57.1862	70.5493	67.8525	55.3077	24.6548	19.2683
ENSOARG00000019319	7897.64	-0.724486	0.243428	-2.97454	0.00293431	0.0173461	1.65231	GSTM3	TRUE	Up-regulated in Suffolk	6265.59	7475.87	5836.79	5009.2	6909.29	5260.66	4736.21	4089.68	5425.54	7398.97	20438	8551.14	2535.8	15745.8	6613.69	15312.1	6194.84	8358.15
ENSOARG00000011866	1964.34	-0.724307	0.162382	-4.46011	8.19171e-06	0.000269193	1.65211	TMEM8A	TRUE	Up-regulated in Suffolk	1285.02	1638.18	1739.82	1106.67	1530.36	1807.8	1474.54	1253.34	1989.28	1145.63	2946.85	3295.53	2385.48	3610.41	1601.57	1594.48	2141.08	2812.1
ENSOARG00000004354	3001.59	-0.72332	0.167261	-4.32408	1.53169e-05	0.000418691	1.65098	LMAN2	TRUE	Up-regulated in Suffolk	2243.17	3214.18	2716.7	1932.97	1908.42	2024.46	2088.87	1645.7	2818.49	2262.3	5288.18	4487.38	3037.41	2775.26	2102.15	3890.42	4404.13	5188.52
ENSOARG00000000380	430.803	-0.723273	0.154979	-4.66657	3.06272e-06	0.000132932	1.65092	PFAS	TRUE	Up-regulated in Suffolk	330.241	381.695	399.515	365.254	369.898	252.935	279.24	254.228	259.544	399.944	602.764	650.969	623.33	583.462	331.581	474.837	399.667	795.352
ENSOARG00000005708	241.404	-0.72276	0.149612	-4.83078	1.36e-06	7.02503e-05	1.65034	MICALL2	TRUE	Up-regulated in Suffolk	180.846	215.027	166.25	176.007	197.642	180.388	141.171	181.349	190.719	215.858	402.76	270.439	150.318	391.835	321.339	304.867	373.715	284.742
ENSOARG00000016724	3853.65	-0.722588	0.275703	-2.61823	0.0088387	0.038058	1.65014	HMGCR	TRUE	Up-regulated in Suffolk	2859.84	3641.65	4051.86	2344.95	1216.67	2381.32	1288.38	2349.07	4698.32	3086.48	5178.09	4798.5	815.312	8011.16	2362.03	6237.63	8438.43	5606
ENSOARG00000010041	2260.59	-0.722205	0.213759	-3.37758	0.000731252	0.00642891	1.6497	POSTN	TRUE	Up-regulated in Suffolk	1604.03	1917.97	2192.18	1702.44	1061.64	1534.28	1647.51	2268.56	1501.7	1538.1	1856	3074.15	5243.98	959.089	2396.6	3778.46	3844.85	2569.1
ENSOARG00000020673	5663.47	-0.722165	0.175584	-4.11241	3.91544e-05	0.000784981	1.64966	ITM2C	TRUE	Up-regulated in Suffolk	4002.21	4328.18	5763.33	3710.95	4683.56	3029.34	5178.34	3491.4	5112.1	3751.81	12816.8	9752.56	6015.17	5325.52	4870.01	5275.81	6475.13	8360.29
ENSOARG00000017986	13.9827	-0.721484	0.263981	-2.72992	0.006335	0.0297456	1.64888	DNASE1L2	TRUE	Up-regulated in Suffolk	5.61634	18.9984	6.44379	13.2395	9.06612	8.82332	6.20532	12.7114	6.6337	14.0167	25.6886	21.5394	9.80335	16.2073	16.6431	12.1407	16.8691	31.0433
ENSOARG00000001881	356.975	-0.721052	0.281276	-2.56074	0.0104448	0.0429968	1.64838	ERG28	TRUE	Up-regulated in Suffolk	223.53	411.056	356.986	202.486	101.541	190.192	187.711	116.097	446.116	340.139	671.573	540.878	89.8641	389.928	235.563	465.394	768.192	688.306
ENSOARG00000018292	211.791	-0.719171	0.229909	-3.12703	0.0017658	0.0121818	1.64624	ZNF385C	TRUE	Up-regulated in Suffolk	116.82	183.075	204.913	157.316	181.322	199.015	188.487	122.029	159.209	68.2148	374.32	272.832	63.7218	268.85	273.97	299.471	360.739	317.926
ENSOARG00000009315	718.487	-0.718762	0.188532	-3.81177	0.000137974	0.00193717	1.64577	NACC1	TRUE	Up-regulated in Suffolk	487.498	734.029	585.096	567.741	411.602	427.441	465.399	422.866	645.127	702.706	1259.66	1333.05	901.091	583.462	434	841.756	831.775	1298.47
ENSOARG00000010042	200.371	-0.717074	0.213494	-3.3579	0.000785358	0.00679754	1.64385	STC1	TRUE	Up-regulated in Suffolk	163.997	158.032	177.849	158.095	144.151	144.114	144.274	170.333	120.236	127.085	284.409	318.305	199.335	122.985	160.029	160.527	273.798	579.119
ENSOARG00000011383	2599.11	-0.716987	0.26095	-2.74547	0.00604248	0.028728	1.64375	WLS	TRUE	Up-regulated in Suffolk	2000.54	1652	1980.82	2047.45	2109.69	1669.57	2724.14	1788.92	1553.12	1564.27	2815.65	4403.61	8898.18	1668.4	1673.27	1241.05	1693.4	5299.85
ENSOARG00000000703	473.036	-0.716628	0.187969	-3.81173	0.000137997	0.00193717	1.64334		TRUE	Up-regulated in Suffolk	284.187	285.839	320.901	404.973	475.971	321.561	455.315	361.004	245.447	437.322	884.422	700.031	605.357	835.151	491.61	368.268	299.75	737.547
ENSOARG00000000265	200.52	-0.716217	0.189906	-3.77073	0.000162768	0.00218555	1.64287	TWIST2	TRUE	Up-regulated in Suffolk	151.641	196.892	181.715	95.0129	165.004	178.427	144.274	166.096	146.771	98.1171	345.879	262.063	314.524	227.855	226.602	105.219	229.679	373.59
ENSOARG00000011825	1262.24	-0.716176	0.203473	-3.51891	0.000433326	0.00446168	1.64282	STXBP1	TRUE	Up-regulated in Suffolk	671.715	963.737	1313.24	616.805	1126.92	941.154	1120.84	949.966	1116.12	717.657	2322.07	2399.25	2089.75	894.26	1125.33	886.272	1248.31	2216.92
ENSOARG00000019090	1020.99	-0.716148	0.112287	-6.37776	1.79695e-10	9.86671e-08	1.64279	RIPK3	TRUE	Up-regulated in Suffolk	866.04	878.244	721.705	830.973	655.481	770.57	609.673	802.514	791.069	954.072	1054.15	1470.66	993.406	1608.33	1293.04	1266.68	1180.84	1630.31
ENSOARG00000015282	229.048	-0.716066	0.200458	-3.57137	0.000355117	0.00387267	1.6427	KCTD14	TRUE	Up-regulated in Suffolk	170.737	171.849	153.362	100.464	147.778	178.427	215.635	164.401	297.687	131.757	370.65	356.597	162.572	399.462	148.507	321.054	289.37	342.547
ENSOARG00000002961	54.8173	-0.715403	0.207214	-3.45219	0.000556051	0.00527178	1.64194	SELENOS	TRUE	Up-regulated in Suffolk	35.9446	56.1316	47.6841	27.2578	32.638	55.881	32.5779	27.1177	51.4112	47.6569	113.764	88.5509	47.3829	51.4819	39.6873	75.5422	77.8573	78.1436
ENSOARG00000018165	635.543	-0.715211	0.15715	-4.55077	5.34504e-06	0.000196413	1.64172	RAB3D	TRUE	Up-regulated in Suffolk	454.924	603.631	494.883	454.037	375.338	458.813	356.806	414.392	691.563	564.407	997.268	1035.09	956.644	708.353	442.961	673.135	812.311	945.216
ENSOARG00000016175	3335.95	-0.713978	0.203597	-3.50598	0.000454925	0.00459916	1.64032	SPON2	TRUE	Up-regulated in Suffolk	3436.08	3533.7	2264.35	2056.8	2462.36	3082.28	1978.72	1631.3	2165.07	2618.33	4310.18	4108.04	4589.6	2830.55	3041.84	3535.64	2915.76	9486.41
ENSOARG00000015676	14214.1	-0.711473	0.235106	-3.02478	0.00248811	0.01552	1.63748	PDIA6	TRUE	Up-regulated in Suffolk	10165.6	15722	16628.8	7408.67	7716.18	7793.93	7959.1	5406.59	16141.5	11276.9	25692.3	22524.2	11969.9	8471.64	9536.47	20601.4	28712.5	22125.3
ENSOARG00000019577	40.4014	-0.711377	0.251179	-2.83187	0.00462767	0.0237352	1.63737	SFT2D3	TRUE	Up-regulated in Suffolk	26.9584	30.2247	14.1763	31.1518	19.9455	43.1362	31.0266	37.2868	30.6809	32.7057	41.2852	45.4721	33.4948	19.0674	56.3304	97.1257	98.6192	38.5365
ENSOARG00000004347	114.497	-0.711164	0.238518	-2.97984	0.00288401	0.0171845	1.63712	MSX2	TRUE	Up-regulated in Suffolk	75.259	96.7191	108.256	66.1975	84.315	86.2725	55.0722	63.557	116.919	103.724	157.801	138.81	370.077	91.5234	60.1711	118.709	121.976	145.583
ENSOARG00000015174	198	-0.709802	0.198636	-3.57298	0.000352945	0.00385478	1.63558		TRUE	Up-regulated in Suffolk	159.504	219.345	207.49	140.183	95.1943	100.978	122.555	102.539	145.112	210.251	255.969	362.58	230.379	139.192	166.431	268.445	304.941	332.913
ENSOARG00000017454	2902.7	-0.709756	0.174932	-4.05682	4.97451e-05	0.000938469	1.63553	SMARCA4	TRUE	Up-regulated in Suffolk	2179.14	2569.96	2705.1	2069.26	2145.04	1955.84	2155.57	1842.31	2297.75	2267.91	4400.09	4796.11	4973.57	2615.09	1791.05	2836.88	2817.14	5830.79
ENSOARG00000013801	6460.2	-0.709627	0.164923	-4.30237	1.6898e-05	0.000445145	1.63538	MYH14	TRUE	Up-regulated in Suffolk	3758.46	4974.12	4910.17	3584.79	4920.19	6046.92	5535.92	4398.15	6354.26	5020.79	9818.55	11408.7	4624.73	9636.65	5113.26	6937.74	8498.12	10742.1
ENSOARG00000005068	225.715	-0.709494	0.163559	-4.33754	1.44085e-05	0.000398259	1.63523	C6orf120	TRUE	Up-regulated in Suffolk	149.395	215.027	213.934	171.335	184.042	166.663	159.011	127.962	173.305	171.004	403.678	373.35	266.324	210.695	151.068	269.794	263.417	392.859
ENSOARG00000014398	488.213	-0.708138	0.129447	-5.47034	4.49172e-08	6.09321e-06	1.63369	ERN1	TRUE	Up-regulated in Suffolk	329.118	337.653	474.263	302.172	403.443	462.734	411.878	272.872	344.952	435.453	682.583	649.772	656.825	694.053	481.368	481.581	545.001	822.113
ENSOARG00000001909	596.868	-0.706226	0.158893	-4.44443	8.81253e-06	0.000284253	1.63153		TRUE	Up-regulated in Suffolk	570.62	568.225	447.199	452.479	332.727	393.128	375.422	398.291	511.624	536.374	900.018	890.295	523.662	504.332	526.177	1046.8	807.12	959.132
ENSOARG00000020860	1111.66	-0.706126	0.2695	-2.61782	0.00884939	0.0380752	1.63142	ALDH1A2	TRUE	Up-regulated in Suffolk	591.962	1086.36	1251.38	824.743	971.889	1080.37	878.053	550.828	398.851	526.095	2442.25	1615.45	510.591	787.483	930.731	632.666	1618.13	3312
ENSOARG00000014079	220.624	-0.705873	0.111122	-6.35209	2.12415e-10	1.02774e-07	1.63113	MOCS3	TRUE	Up-regulated in Suffolk	138.162	193.438	180.426	176.007	175.883	183.329	169.095	158.469	188.231	148.577	273.4	348.22	350.47	265.037	189.475	253.606	282.881	296.517
ENSOARG00000009952	230.101	-0.705803	0.212303	-3.32363	0.000888548	0.00738759	1.63105	FLVCR1	TRUE	Up-regulated in Suffolk	132.546	229.708	204.913	137.068	184.949	142.154	142.722	110.165	279.445	177.545	323.86	378.136	293.284	204.974	111.38	260.351	349.06	479.566
ENSOARG00000000602	30.5338	-0.705545	0.21987	-3.20981	0.00132822	0.00988673	1.63076	NPTX2	TRUE	Up-regulated in Suffolk	42.6842	21.5891	18.0426	26.479	19.9455	23.5289	18.616	17.796	11.609	29.9024	42.2027	47.8653	31.8609	21.9275	47.3687	59.3546	32.4405	36.3956
ENSOARG00000013741	435.834	-0.702573	0.180021	-3.90225	9.53025e-05	0.00150852	1.6274	HAGHL	TRUE	Up-regulated in Suffolk	283.064	281.522	295.126	479.737	312.781	458.813	377.749	365.241	271.982	209.317	610.104	472.67	276.945	823.711	556.902	619.176	687.739	462.439
ENSOARG00000005560	1182.05	-0.702039	0.173134	-4.05443	5.02576e-05	0.000941277	1.6268	UQCR10	TRUE	Up-regulated in Suffolk	992.969	1236.62	792.586	1002.31	754.302	703.905	758.601	727.94	1026.57	1072.75	2155.09	1839.23	1093.07	1146.9	812.949	1419.11	1545.47	2196.58
ENSOARG00000019337	345.223	-0.698768	0.136184	-5.13087	2.88404e-07	2.2267e-05	1.62312	KIAA0930	TRUE	Up-regulated in Suffolk	226.9	364.424	291.259	235.196	319.128	260.778	283.118	188.129	256.227	249.498	504.597	537.288	427.263	411.855	307.256	385.805	377.608	587.682
ENSOARG00000009200	158.101	-0.69818	0.23867	-2.92409	0.00345462	0.019398	1.62246	SLC2A10	TRUE	Up-regulated in Suffolk	110.08	192.575	153.362	102.801	58.0232	144.114	72.9125	64.4045	166.672	122.413	318.355	178.298	185.447	143.959	72.9734	273.84	236.167	249.417
ENSOARG00000009365	16.3384	-0.697242	0.244613	-2.85047	0.00436552	0.0228674	1.6214	COMMD7	TRUE	Up-regulated in Suffolk	15.7258	12.0899	18.0426	12.4607	6.34629	13.7252	11.635	11.864	11.609	9.34449	11.0094	17.9495	28.5931	13.3472	19.2035	14.8386	36.3334	29.9729
ENSOARG00000012553	528.704	-0.696621	0.162662	-4.28232	1.84952e-05	0.000470979	1.6207	LSM4	TRUE	Up-regulated in Suffolk	421.226	506.048	444.622	397.964	339.98	343.129	333.536	338.123	510.795	441.06	756.896	804.138	723.814	407.089	367.427	741.932	660.489	978.4
ENSOARG00000018279	671.435	-0.696608	0.261579	-2.66102	0.00779035	0.0346118	1.62069	LARGE1	TRUE	Up-regulated in Suffolk	543.662	483.595	750.057	460.267	398.909	432.343	635.27	351.682	495.869	428.912	1034.88	1440.75	2090.57	430.923	570.985	369.617	285.477	882.059
ENSOARG00000019739	674.443	-0.695547	0.102531	-6.78371	1.17125e-11	8.9477e-09	1.6195	TRABD	TRUE	Up-regulated in Suffolk	480.759	639.037	530.968	468.834	507.703	532.34	444.456	530.489	580.449	543.849	990.846	921.408	865.963	921.908	574.826	803.985	779.87	1022.29
ENSOARG00000003241	153.395	-0.693927	0.118441	-5.85886	4.66056e-09	1.10898e-06	1.61768	CACFD1	TRUE	Up-regulated in Suffolk	116.82	122.626	130.165	108.252	117.86	163.722	124.882	103.386	104.481	103.724	209.179	174.709	213.223	179.233	154.908	236.069	157.012	240.853
ENSOARG00000002171	90.9211	-0.692512	0.206401	-3.35378	0.000797141	0.00688169	1.6161	MAN1B1	TRUE	Up-regulated in Suffolk	58.41	93.2648	60.5716	71.6491	87.9414	74.508	59.7262	65.2519	72.9707	50.4602	147.709	136.416	220.575	80.083	72.9734	103.871	57.0953	123.103
ENSOARG00000011298	433.05	-0.692376	0.133367	-5.19134	2.08788e-07	1.8083e-05	1.61594	EXOSC7	TRUE	Up-regulated in Suffolk	334.734	424.873	371.162	323.978	365.365	290.189	308.715	279.651	361.537	305.565	642.215	648.575	654.374	423.296	326.46	586.801	476.227	671.178
ENSOARG00000001834	270.9	-0.69163	0.242619	-2.84934	0.00438102	0.022899	1.61511	FLVCR2	TRUE	Up-regulated in Suffolk	180.846	243.525	326.056	160.432	165.91	193.133	177.627	236.432	203.986	148.577	442.211	647.379	270.409	156.352	167.711	187.506	295.858	672.249
ENSOARG00000010445	87.7551	-0.691539	0.241078	-2.86728	0.00414014	0.0220333	1.61501	EBI3	TRUE	Up-regulated in Suffolk	47.1773	84.6292	131.453	42.0549	92.4745	54.9007	50.4183	56.7776	54.728	47.6569	175.233	163.939	151.135	97.2437	62.7315	64.7505	60.9882	141.301
ENSOARG00000008351	826.406	-0.691412	0.232357	-2.97446	0.00293503	0.0173461	1.61486	SLCO2A1	TRUE	Up-regulated in Suffolk	584.1	852.337	726.86	395.627	346.326	626.456	723.696	372.021	844.139	769.051	1339.48	1251.68	437.883	727.421	522.336	1243.75	1860.79	1251.37
ENSOARG00000000952	3157.21	-0.691278	0.225191	-3.06864	0.00215038	0.0139592	1.61471	SEC23B	TRUE	Up-regulated in Suffolk	1971.34	3430.94	3750.29	1837.17	1668.17	1828.39	1617.26	1674.52	3302.75	2839.79	5726.72	4951.67	2348.72	2419.65	1785.93	5301.44	5216.44	5158.55
ENSOARG00000018095	1778.7	-0.690949	0.194376	-3.55404	0.000379363	0.00404886	1.61434	ABCA3	TRUE	Up-regulated in Suffolk	1185.05	1836.8	1635.43	943.12	1306.43	1455.85	1144.88	983.863	1816.81	1322.24	3589.06	3023.89	1316.1	2825.79	1248.23	1504.1	2176.11	2702.91
ENSOARG00000011758	281.75	-0.690684	0.180593	-3.82411	0.000131245	0.0018695	1.61405	GRWD1	TRUE	Up-regulated in Suffolk	229.147	285.839	250.019	181.459	200.361	160.78	200.897	161.011	263.69	235.481	402.76	464.294	383.965	239.296	167.711	388.503	311.429	544.864
ENSOARG00000003669	1863.74	-0.690431	0.206844	-3.3371	0.000846569	0.00714416	1.61377	ZFHX3	TRUE	Up-regulated in Suffolk	1178.31	1413.65	1761.73	1047.48	1648.22	1381.34	1557.54	1301.65	1769.54	1167.13	2670.7	3661.7	2689.39	1574.97	965.297	1324.69	2430.45	4003.52
ENSOARG00000011879	536.415	-0.689008	0.234953	-2.93128	0.00337564	0.0190798	1.61217		TRUE	Up-regulated in Suffolk	441.445	597.586	418.846	398.743	253.851	298.032	293.977	244.906	561.377	541.98	911.945	921.408	514.676	366.094	239.404	913.251	633.239	1104.71
ENSOARG00000011300	114.2	-0.688137	0.211985	-3.24502	0.00117441	0.00900503	1.6112	KLHL26	TRUE	Up-regulated in Suffolk	73.0124	105.355	99.2344	93.4553	91.5679	83.3314	90.7528	92.3696	80.4336	62.6081	223.858	210.607	175.643	101.057	76.8141	109.266	63.5834	222.656
ENSOARG00000001641	718.459	-0.68794	0.205145	-3.3527	0.000800278	0.00689379	1.61098	C20orf27	TRUE	Up-regulated in Suffolk	497.608	800.523	739.747	485.189	447.866	411.755	442.905	388.122	656.736	623.277	1312.87	1403.65	672.347	579.648	395.593	902.459	978.407	1193.56
ENSOARG00000003598	1731.57	-0.686126	0.241117	-2.84418	0.00445254	0.023096	1.60896	NID1	TRUE	Up-regulated in Suffolk	1323.21	1680.49	1648.32	1336.41	1143.24	1091.15	952.517	1419.44	981.788	1479.23	2723.91	3060.99	2176.34	1191.71	920.489	1241.05	1391.05	5406.89
ENSOARG00000000592	225.841	-0.685792	0.264107	-2.59455	0.00947156	0.0400349	1.60858	UNC5CL	TRUE	Up-regulated in Suffolk	66.2728	144.215	255.174	119.156	285.583	153.918	273.034	131.351	188.231	64.477	400.925	498.996	382.331	209.741	177.953	133.548	195.941	384.295
ENSOARG00000002051	1033.54	-0.685573	0.243076	-2.81899	0.00481746	0.0245008	1.60834	TUBA4B	TRUE	Up-regulated in Suffolk	822.232	1208.99	953.681	856.673	403.442	500.969	594.935	544.896	887.258	1012.94	1222.04	1379.72	1187.84	411.856	650.36	2240.64	1749.19	1976.07
ENSOARG00000018137	120.603	-0.685439	0.188196	-3.64193	0.000270607	0.00318303	1.60819	TIMM10B	TRUE	Up-regulated in Suffolk	102.217	119.172	97.9456	81.7734	87.9414	63.724	62.0532	74.5736	137.649	100.921	178.903	185.478	111.922	140.145	71.6932	205.043	157.012	192.683
ENSOARG00000011357	4427	-0.684857	0.145955	-4.69198	2.70572e-06	0.000119011	1.60754	FKBP4	TRUE	Up-regulated in Suffolk	3227.15	4607.97	3607.23	2885.43	4019.01	3141.1	3381.13	2915.15	3364.94	3269.64	6156.09	6386.43	8432.52	3795.36	3443.83	6147.25	4946.53	5959.25
ENSOARG00000004625	1332.94	-0.684669	0.192108	-3.56337	0.000366119	0.00395632	1.60733	VARS	TRUE	Up-regulated in Suffolk	951.408	1416.24	1224.32	970.377	935.624	817.628	757.825	710.144	1276.99	1188.62	1811.96	2230.53	1919.82	966.716	771.982	1800.87	1642.79	2599.08
ENSOARG00000004499	953.46	-0.683825	0.209642	-3.26101	0.00111017	0.0086822	1.60639	DLX5	TRUE	Up-regulated in Suffolk	543.662	672.716	1185.66	584.096	774.247	625.476	810.57	577.098	732.195	788.675	1144.98	1293.56	2795.59	759.835	769.421	821.521	1074.43	1208.55
ENSOARG00000010121	280.21	-0.683728	0.204853	-3.33661	0.000848062	0.00714566	1.60628	SHROOM2	TRUE	Up-regulated in Suffolk	146.025	174.44	192.025	197.035	225.746	214.701	256.745	225.416	280.274	235.481	332.117	429.591	810.41	300.311	212.519	234.72	264.715	311.504
ENSOARG00000007905	1836.78	-0.683458	0.197321	-3.46296	0.000534268	0.0051323	1.60598	NPC1	TRUE	Up-regulated in Suffolk	1023.3	1042.32	1181.79	1105.11	2282.85	1763.68	2285.11	1327.07	1106.17	990.516	2064.26	2179.07	3383.79	3272.92	1856.34	1806.27	1476.69	2914.86
ENSOARG00000013896	529.432	-0.683451	0.145167	-4.70774	2.50477e-06	0.000112212	1.60598	HOMER2	TRUE	Up-regulated in Suffolk	313.392	450.78	498.749	419.77	386.217	376.462	440.578	384.732	483.431	367.238	831.209	817.301	842.271	715.027	457.044	370.966	673.465	701.151
ENSOARG00000012368	288.595	-0.683153	0.253269	-2.69575	0.00702297	0.0320158	1.60564	STEAP3	TRUE	Up-regulated in Suffolk	167.367	321.245	159.806	187.689	164.097	212.74	206.327	137.283	341.636	265.384	384.411	454.721	84.1454	360.373	154.909	493.722	608.584	490.271
ENSOARG00000018313	367.079	-0.682818	0.17281	-3.95095	7.78415e-05	0.00131985	1.60527	B9D1	TRUE	Up-regulated in Suffolk	342.597	332.472	257.752	291.269	302.809	303.914	273.034	223.721	237.984	273.794	506.432	595.924	382.331	303.171	216.36	563.868	489.203	710.785
ENSOARG00000015804	867.564	-0.679818	0.246623	-2.75493	0.00587048	0.0281686	1.60194	TMEM132A	TRUE	Up-regulated in Suffolk	725.631	883.425	884.088	690.011	376.244	466.656	503.407	591.504	694.88	727.936	1191.77	1325.87	2780.07	616.83	686.206	501.816	612.477	1357.34
ENSOARG00000001988	159.268	-0.679585	0.173046	-3.9269	8.6048e-05	0.00140178	1.60168	RDH13	TRUE	Up-regulated in Suffolk	115.697	159.759	118.566	119.934	126.019	84.3117	103.163	89.8273	145.112	171.004	230.28	235.737	209.138	136.332	107.54	257.653	199.834	256.91
ENSOARG00000015342	488.011	-0.679474	0.25044	-2.71158	0.00669639	0.0309745	1.60156	NDNF	TRUE	Up-regulated in Suffolk	397.637	867.018	297.703	305.287	291.929	299.013	284.669	282.193	248.764	398.075	761.483	688.064	446.87	249.783	272.69	687.973	1113.36	891.693
ENSOARG00000003850	148.889	-0.679367	0.146246	-4.64512	3.39874e-06	0.000142501	1.60144	FITM2	TRUE	Up-regulated in Suffolk	111.204	145.079	108.256	102.801	114.233	138.232	117.125	87.285	111.944	125.216	272.483	208.214	200.969	156.353	102.419	191.553	190.75	195.894
ENSOARG00000001297	983.145	-0.678765	0.133474	-5.08515	3.67345e-07	2.66601e-05	1.60077	NOXA1	TRUE	Up-regulated in Suffolk	558.264	603.631	711.395	763.218	953.756	887.234	981.217	712.686	744.633	764.379	1379.84	1103.3	1263	1907.69	1197.02	1023.87	1054.97	1086.52
ENSOARG00000009040	1190.7	-0.678422	0.188113	-3.60591	0.000311055	0.00352181	1.60039		TRUE	Up-regulated in Suffolk	1017.68	1291.03	948.526	875.365	498.637	847.039	674.829	653.366	1174.99	1209.18	2134.91	1675.29	1338.16	1007.71	830.873	1636.3	1776.44	1842.26
ENSOARG00000001934	39.3185	-0.676702	0.249819	-2.70809	0.00676719	0.0312125	1.59848	SLC7A1	TRUE	Up-regulated in Suffolk	22.4654	39.7239	36.0852	22.585	30.8248	45.097	20.943	19.4908	40.6314	18.689	40.3678	61.0283	41.6643	27.6477	24.3245	43.167	64.8811	108.116
ENSOARG00000004892	279.509	-0.676608	0.171733	-3.93933	8.17093e-05	0.00136061	1.59838	TSPAN4	TRUE	Up-regulated in Suffolk	186.463	249.57	265.484	214.947	244.785	180.388	186.16	233.042	189.06	221.464	450.468	426.002	513.859	405.182	280.372	200.996	186.857	396.07
ENSOARG00000000529	24.9844	-0.676459	0.234847	-2.87821	0.00399933	0.02154	1.59821		TRUE	Up-regulated in Suffolk	21.3421	30.2247	12.8876	24.1426	22.6653	15.6859	12.4107	18.6434	9.12134	23.3612	48.6248	31.1125	29.4101	41.9482	28.1652	21.5835	15.5715	42.8184
ENSOARG00000017981	51.3085	-0.676381	0.269423	-2.50797	0.0121428	0.0479611	1.59813	ARVCF	TRUE	Up-regulated in Suffolk	34.8213	53.5409	61.8604	38.9397	23.5719	31.3718	32.5779	26.2702	39.8022	41.1157	45.8725	78.9778	196.884	36.228	47.3687	40.469	53.2025	40.6775
ENSOARG00000007071	1616.14	-0.676315	0.201359	-3.35805	0.000784958	0.00679754	1.59805	WWC2	TRUE	Up-regulated in Suffolk	895.245	1495.69	1473.05	985.174	1330	1614.67	1313.2	936.407	1450.29	941.924	2890.88	2712.77	1235.22	1487.26	1138.13	1494.66	2060.62	3635.28
ENSOARG00000010322	121.464	-0.674606	0.26215	-2.57165	0.0101215	0.0419994	1.59616	TNFRSF6B	TRUE	Up-regulated in Suffolk	84.2451	124.353	70.8817	104.358	68.9025	159.8	57.3992	87.285	78.7752	73.8215	196.334	199.838	48.1998	158.259	40.9675	144.339	216.703	271.897
ENSOARG00000017352	205.559	-0.674227	0.164137	-4.10731	4.00297e-05	0.000798119	1.59574	SHROOM3	TRUE	Up-regulated in Suffolk	169.614	180.485	137.897	145.634	126.926	184.309	141.947	144.063	213.108	156.053	267.895	319.501	243.45	328.912	122.903	202.345	247.846	367.168
ENSOARG00000003676	442.148	-0.674103	0.230779	-2.91979	0.00350266	0.0195844	1.5956	CD320	TRUE	Up-regulated in Suffolk	303.283	430.918	414.98	330.988	371.711	256.857	235.802	352.53	327.539	344.812	560.562	837.644	1056.31	232.622	254.767	472.139	323.108	852.086
ENSOARG00000010038	30.3787	-0.674079	0.221773	-3.03999	0.00236586	0.0149697	1.59558	LIPT2	TRUE	Up-regulated in Suffolk	15.7258	40.5875	32.219	14.0183	15.4124	30.3914	12.4107	16.1011	33.1685	22.4268	44.0376	43.0788	27.7762	34.3213	37.1268	44.5159	42.8215	40.6775
ENSOARG00000009732	675.888	-0.673673	0.163393	-4.12267	3.74501e-05	0.000757088	1.59513	FYN	TRUE	Up-regulated in Suffolk	463.91	604.494	605.716	491.419	556.66	614.691	498.753	595.741	487.577	342.943	982.589	1082.95	1203.36	594.902	825.752	445.159	733.156	1036.2
ENSOARG00000020606	525.625	-0.673407	0.179509	-3.75095	0.000176166	0.00232248	1.59483	ALG3	TRUE	Up-regulated in Suffolk	408.87	558.726	444.622	370.706	337.26	344.11	318.798	268.634	500.844	523.291	855.063	796.958	572.679	544.374	302.135	736.536	659.192	918.454
ENSOARG00000011499	22.4372	-0.672743	0.227416	-2.95728	0.00310366	0.0180198	1.5941	RPL17	TRUE	Up-regulated in Suffolk	21.3421	20.7255	20.6201	17.1335	28.105	13.7252	10.0837	10.1691	14.9258	15.8856	31.1933	38.2923	30.227	35.2747	24.3245	10.7917	24.6548	36.3956
ENSOARG00000009667	242.588	-0.672423	0.147918	-4.54568	5.47574e-06	0.000199199	1.59375	ARMC6	TRUE	Up-regulated in Suffolk	192.079	224.526	192.025	185.353	166.817	190.192	165.217	149.995	225.546	204.644	360.558	406.855	372.527	219.275	184.354	304.867	237.465	384.295
ENSOARG00000017613	1214.44	-0.671963	0.254775	-2.63582	0.00839354	0.0366644	1.59324	SLC12A2	TRUE	Up-regulated in Suffolk	868.286	1243.53	1511.71	506.995	495.01	477.44	560.806	553.37	1975.18	958.745	1304.61	1921.79	1521.97	742.674	1077.96	1518.94	2102.15	2518.79
ENSOARG00000004535	3267.55	-0.670354	0.171085	-3.91786	8.93392e-05	0.00143606	1.59146		TRUE	Up-regulated in Suffolk	2362.23	3234.04	2836.56	2348.06	2500.44	2000.93	2238.57	2088.91	2935.41	2874.36	5335.89	4957.65	4547.12	2174.63	2057.34	5327.07	4454.73	4541.96
ENSOARG00000000078	375.615	-0.670194	0.257187	-2.60423	0.00920801	0.0392507	1.59129	KIT	TRUE	Up-regulated in Suffolk	365.062	300.52	493.594	260.117	291.023	327.443	219.513	220.331	203.157	149.512	776.163	643.789	258.972	333.679	391.752	171.319	311.429	1043.7
ENSOARG00000020748	1671.32	-0.670069	0.205691	-3.2569	0.00112638	0.00875705	1.59115	FNDC3B	TRUE	Up-regulated in Suffolk	1173.82	1709.86	1946.03	1133.14	1078.87	1072.52	1005.26	921.153	1635.21	1202.64	2061.51	2408.82	3412.38	1028.68	1139.41	1819.76	1990.55	3344.12
ENSOARG00000017509	1288.25	-0.669628	0.199869	-3.3497	0.000809006	0.00693605	1.59066	PPRC1	TRUE	Up-regulated in Suffolk	1113.16	1491.37	1317.11	840.319	959.196	714.689	684.137	704.212	1027.39	1095.17	1800.95	2039.06	1644.51	808.457	829.592	2049.08	1609.05	2460.99
ENSOARG00000002784	97.19	-0.669591	0.116557	-5.74485	9.20006e-09	1.80458e-06	1.59062	EXOC3L1	TRUE	Up-regulated in Suffolk	58.41	100.173	91.5018	71.649	60.743	79.4099	74.4639	81.353	75.4584	71.0181	134.865	118.467	99.6674	135.378	108.82	129.501	119.381	139.16
ENSOARG00000015747	470.722	-0.668961	0.151699	-4.40951	1.03606e-05	0.000320666	1.58993	ELAC2	TRUE	Up-regulated in Suffolk	388.651	470.642	369.874	353.572	398.909	299.013	344.395	290.668	382.267	383.124	572.489	731.143	936.22	358.467	486.489	526.097	472.334	708.644
ENSOARG00000002304	111.303	-0.668116	0.189548	-3.52468	0.000423998	0.00439281	1.589	TNFRSF13B	TRUE	Up-regulated in Suffolk	86.4917	109.672	134.031	71.6491	87.9414	89.2136	76.7909	55.9302	101.993	50.4602	214.683	187.871	97.2166	133.472	110.1	98.4746	158.31	139.16
ENSOARG00000013594	938.571	-0.667586	0.151528	-4.40541	1.05584e-05	0.000325382	1.58841	CPSF1	TRUE	Up-regulated in Suffolk	795.274	746.119	730.726	846.549	767.901	624.495	722.92	700.822	572.157	836.332	1354.16	1522.12	1660.85	967.67	768.141	961.814	763.001	1553.24
ENSOARG00000010890	660.641	-0.666983	0.170598	-3.90933	9.25516e-05	0.00147463	1.58775	PDPN	TRUE	Up-regulated in Suffolk	600.949	672.716	704.951	401.858	478.691	340.188	474.707	625.401	423.728	426.109	1125.71	825.677	641.303	795.11	549.221	689.322	811.013	1304.89
ENSOARG00000012496	407.525	-0.666745	0.256991	-2.59264	0.00952429	0.040246	1.58749	RFK	TRUE	Up-regulated in Suffolk	340.35	387.74	398.226	264.79	249.318	253.916	232.7	229.653	421.24	298.089	353.218	392.496	1598.76	219.275	272.69	523.399	485.31	414.268
ENSOARG00000001607	571.527	-0.666234	0.164233	-4.05633	4.98491e-05	0.000938469	1.58693	HSPBP1	TRUE	Up-regulated in Suffolk	421.226	513.82	523.236	465.719	423.388	338.227	382.403	402.528	480.943	510.209	901.853	928.588	756.492	487.172	353.345	861.99	576.144	960.202
ENSOARG00000017630	812.385	-0.665393	0.127959	-5.19994	1.99357e-07	1.75374e-05	1.586	NR2F6	TRUE	Up-regulated in Suffolk	523.443	639.037	646.957	514.004	739.796	789.197	602.692	518.625	800.19	612.998	1416.54	1170.31	863.512	1072.54	704.129	1046.8	1021.23	940.934
ENSOARG00000012941	837.81	-0.664836	0.175104	-3.7964	0.000146812	0.00203144	1.58539	MLEC	TRUE	Up-regulated in Suffolk	521.197	873.062	738.458	578.644	621.936	654.887	546.844	529.642	765.363	697.099	1548.65	1269.63	925.6	732.188	485.209	1027.91	1091.3	1472.95
ENSOARG00000005218	5029.25	-0.664578	0.157743	-4.21274	2.52294e-05	0.000581277	1.5851	EPCAM	TRUE	Up-regulated in Suffolk	3027.21	3810.04	4419.15	2414.26	4766.06	4512.64	4647.01	3285.48	5615.43	2838.86	6253.34	6752.6	7545.31	5228.28	5124.78	4713.29	7012.35	8560.47
ENSOARG00000009354	143.077	-0.664373	0.219786	-3.02173	0.00251332	0.0156302	1.58488	AHCY	TRUE	Up-regulated in Suffolk	128.053	149.396	81.1918	124.607	86.1282	72.5473	105.49	120.335	100.335	131.757	284.409	288.389	146.233	164.933	62.7315	149.735	123.274	255.84
ENSOARG00000015047	1630.26	-0.664329	0.129097	-5.14584	2.66332e-07	2.14767e-05	1.58483	GTPBP4	TRUE	Up-regulated in Suffolk	1212.01	1759.94	1382.84	1249.19	1442.42	973.507	1041.72	977.931	1461.07	1317.57	1601.87	2484.21	2366.69	1524.44	1943.4	2186.68	1971.09	2448.14
ENSOARG00000015186	2571.28	-0.663257	0.222376	-2.9816	0.00286743	0.0171446	1.58365	ACSS3	TRUE	Up-regulated in Suffolk	1182.8	1898.11	2199.91	1524.88	2807.78	2776.41	2836.61	1508.42	2002.55	1012.94	3924.85	3997.95	1056.31	3362.53	2561.75	3079.69	4559.84	3989.6
ENSOARG00000001845	1004.51	-0.66235	0.237687	-2.78541	0.00534603	0.0263477	1.58266	TPM3	TRUE	Up-regulated in Suffolk	634.647	1166.67	1402.17	616.026	438.8	459.793	507.285	487.271	1223.92	734.477	1400.03	1719.56	2003.15	647.338	774.542	963.163	1328.76	1573.58
ENSOARG00000017127	4424.39	-0.661844	0.183107	-3.61402	0.000301489	0.00343764	1.5821	TXNDC5	TRUE	Up-regulated in Suffolk	3632.65	4411.94	4492.61	2626.87	2279.22	3732.26	2835.83	2215.18	4720.71	3492.97	7357.95	6427.12	4583.07	4738.24	3052.08	4643.15	5989.82	8407.39
ENSOARG00000015675	53.6787	-0.660235	0.258827	-2.54938	0.0107913	0.0439373	1.58034	NUDT8	TRUE	Up-regulated in Suffolk	75.259	46.6324	37.374	34.2669	38.9843	33.3325	45.7642	49.9982	29.0224	15.8856	60.5517	55.0451	45.749	175.42	58.8908	52.6097	73.9644	37.4661
ENSOARG00000008214	1004.04	-0.659503	0.126219	-5.22497	1.74181e-07	1.59009e-05	1.57954	PES1	TRUE	Up-regulated in Suffolk	791.904	1022.46	795.164	739.076	788.753	686.258	670.175	700.822	861.552	857.824	1284.43	1242.11	1430.47	922.861	848.796	1556.71	1193.81	1679.55
ENSOARG00000020411	450.308	-0.658768	0.133717	-4.92643	8.37468e-07	4.9414e-05	1.57873	TMEM44	TRUE	Up-regulated in Suffolk	363.939	388.603	317.035	253.108	307.342	396.069	358.357	429.646	470.993	261.646	599.095	625.839	529.381	739.814	526.177	383.107	589.12	566.273
ENSOARG00000018614	15.3962	-0.658344	0.254261	-2.58748	0.00966802	0.0406994	1.57827	TMEM121	TRUE	Up-regulated in Suffolk	10.1094	8.63563	11.5988	10.9031	9.06612	19.6074	19.3916	14.4063	6.6337	6.54114	18.349	23.9327	33.4948	10.4871	16.6431	21.5835	20.7619	14.9864
ENSOARG00000016786	6753.1	-0.657896	0.196159	-3.35327	0.000798621	0.0068877	1.57778	KRT8	TRUE	Up-regulated in Suffolk	4032.53	6164.98	5252.98	4020.91	4904.77	5473.4	5132.58	4565.09	7518.47	5395.51	10384.6	11637.3	4458.07	6997.73	3716.52	8215.21	10383.6	13301.5
ENSOARG00000009918	2073.97	-0.655548	0.202555	-3.2357	0.00121345	0.00922638	1.57521	DOCK5	TRUE	Up-regulated in Suffolk	898.615	1768.58	2077.48	978.165	2251.12	1829.37	2160.23	1132.16	2066.4	934.449	2824.83	3662.89	1979.46	2545.5	1592.61	2090.9	3340.08	3198.53
ENSOARG00000016118	913.269	-0.655212	0.200902	-3.26066	0.00111153	0.00868342	1.57485	ATP2B4	TRUE	Up-regulated in Suffolk	570.62	800.523	838.982	742.97	613.777	663.71	819.878	627.096	841.651	574.686	1860.59	1489.81	1214.8	718.84	601.711	569.264	1074.43	1815.5
ENSOARG00000016009	766.275	-0.654309	0.201699	-3.24336	0.00118131	0.00904359	1.57386	STK32C	TRUE	Up-regulated in Suffolk	588.593	977.554	662.422	435.346	386.217	524.497	404.122	503.372	859.894	610.195	1181.67	1032.69	574.313	1220.31	451.923	1095.36	1241.82	1042.63
ENSOARG00000011864	2361.12	-0.653575	0.209091	-3.12502	0.00177795	0.0122366	1.57306	PFKL	TRUE	Up-regulated in Suffolk	1879.23	2154.59	2028.51	1774.87	1291.02	1389.18	1365.17	1595.71	2422.13	2402.47	4380.82	4391.65	1955.77	2310.01	1170.13	2482.1	2798.97	4707.88
ENSOARG00000020441	168.511	-0.65334	0.165331	-3.95116	7.7772e-05	0.00131985	1.57281	MB21D2	TRUE	Up-regulated in Suffolk	116.82	111.4	106.967	132.395	165.003	113.723	160.563	144.91	127.699	142.971	214.683	275.226	277.762	187.814	116.501	132.199	215.405	291.165
ENSOARG00000010113	46.1785	-0.653179	0.238258	-2.74113	0.00612291	0.0290059	1.57263	OPA3	TRUE	Up-regulated in Suffolk	29.205	55.2681	41.2403	32.7094	32.638	32.3522	22.4943	33.0497	36.4854	38.3124	77.9832	100.517	43.2981	25.741	21.764	59.3546	85.643	63.1571
ENSOARG00000020070	12.9391	-0.653082	0.259271	-2.51578	0.0118771	0.047158	1.57252	HIST1H3I	TRUE	Up-regulated in Suffolk	11.2327	9.4992	6.44379	6.23035	9.97274	3.92148	15.5133	9.3217	17.4135	8.41004	18.349	21.5394	23.6914	11.4404	11.5221	9.44277	20.7619	18.1978
ENSOARG00000015250	2809.34	-0.652858	0.213075	-3.06318	0.00218999	0.0141405	1.57228	FDFT1	TRUE	Up-regulated in Suffolk	2180.26	2562.19	3067.24	1888.58	1261.1	2067.6	1407.06	1766.89	3079.7	2473.49	3622.09	3485.79	1250.74	4893.64	2255.77	4868.42	4764.86	3672.75
ENSOARG00000011175	665.844	-0.652776	0.185307	-3.5223	0.000427818	0.00442292	1.57219	HYPK	TRUE	Up-regulated in Suffolk	638.016	742.664	539.99	487.525	417.042	428.421	421.186	382.19	522.404	619.54	891.761	856.79	638.035	518.633	490.33	1508.15	957.644	924.877
ENSOARG00000003751	5472.51	-0.652611	0.168133	-3.88114	0.000103966	0.0015969	1.57201	COPG1	TRUE	Up-regulated in Suffolk	4265.05	5832.51	5048.07	4044.28	2919.29	4274.41	3313.64	2964.3	5352.57	4905.86	8855.23	8031.8	5547.88	6473.38	3575.7	7702.61	6390.78	9007.92
ENSOARG00000016392	2734.92	-0.652469	0.120251	-5.42577	5.77061e-08	7.54598e-06	1.57186	CLPTM1L	TRUE	Up-regulated in Suffolk	2142.07	2479.29	2333.94	1971.91	2292.82	1959.76	2124.55	1762.65	2228.09	2341.73	4233.11	4033.85	3148.51	2837.23	2080.38	3634.12	3318.02	4306.46
ENSOARG00000009522	615.645	-0.652311	0.153377	-4.25266	2.1125e-05	0.000514479	1.57168	ABCC1	TRUE	Up-regulated in Suffolk	358.323	544.908	445.91	416.655	571.166	487.243	705.08	389.817	506.649	418.633	785.337	896.279	1211.53	604.436	554.342	620.525	720.18	844.593
ENSOARG00000004736	1385.91	-0.65224	0.115294	-5.65706	1.5399e-08	2.72581e-06	1.57161	LSR	TRUE	Up-regulated in Suffolk	963.764	1013.82	1216.59	985.953	1073.43	1083.31	1284.5	1077.93	1314.3	960.613	1876.18	2028.29	1772.77	1891.48	1168.85	1370.55	1606.46	2257.6
ENSOARG00000002982	132.588	-0.651687	0.204892	-3.18001	0.00147271	0.0106936	1.571	ATP2B4	TRUE	Up-regulated in Suffolk	104.464	112.263	121.143	112.146	87.9414	81.3706	105.49	93.217	113.602	99.0516	249.546	226.164	138.881	102.01	80.6548	87.6829	207.619	263.333
ENSOARG00000000384	433.414	-0.650638	0.189757	-3.42835	0.000607274	0.00559759	1.56986	MAK16	TRUE	Up-regulated in Suffolk	286.433	443.872	399.515	281.145	301.902	328.424	300.183	219.484	451.921	370.976	453.22	625.839	651.923	334.633	244.525	667.739	654.001	785.717
ENSOARG00000004316	336.516	-0.650231	0.1354	-4.8022	1.56935e-06	7.85428e-05	1.56942	RUNDC1	TRUE	Up-regulated in Suffolk	225.777	264.25	284.816	238.311	290.116	385.285	310.266	213.552	260.373	186.89	510.102	497.8	412.558	398.508	295.734	353.43	460.656	468.861
ENSOARG00000020931	309.915	-0.649198	0.215584	-3.01064	0.00260695	0.0160135	1.5683	STYK1	TRUE	Up-regulated in Suffolk	207.805	211.573	282.238	161.21	339.073	278.425	254.418	216.094	269.494	181.283	522.946	506.176	116.006	385.161	270.13	303.518	478.822	594.105
ENSOARG00000008920	2667.9	-0.647946	0.179781	-3.60365	0.000313778	0.00354725	1.56694	SLC28A3	TRUE	Up-regulated in Suffolk	1434.41	2294.49	2466.68	1926.74	2041.69	1965.64	3027.42	1484.69	2486.81	1777.32	3323.92	4520.88	2057.07	3008.83	2317.23	2552.25	3782.57	5553.55
ENSOARG00000025184	585.917	-0.64775	0.170707	-3.79408	0.000148194	0.00204415	1.56672	CLDN4	TRUE	Up-regulated in Suffolk	443.691	354.061	444.622	422.885	573.886	532.34	489.445	522.015	430.361	390.6	776.163	826.874	990.956	766.509	462.165	459.998	474.929	1185
ENSOARG00000001691	597.712	-0.646925	0.179756	-3.59851	0.000320049	0.00360288	1.56583	TMEM176B	TRUE	Up-regulated in Suffolk	462.787	493.958	717.838	359.024	554.847	508.812	297.08	613.537	372.317	309.303	926.624	786.188	1039.15	689.286	535.138	547.681	565.763	979.471
ENSOARG00000006943	72.2763	-0.64651	0.21733	-2.97345	0.00294476	0.0173824	1.56538	KBTBD6	TRUE	Up-regulated in Suffolk	52.7936	69.9486	64.4379	43.6125	51.6769	65.6847	61.2776	51.6931	55.5573	45.788	105.507	89.7475	197.701	50.5286	58.8908	58.0056	63.5834	114.539
ENSOARG00000012804	462.025	-0.646443	0.119125	-5.42653	5.74611e-08	7.54598e-06	1.5653	TNK1	TRUE	Up-regulated in Suffolk	315.638	370.469	381.472	330.987	369.898	395.089	357.582	334.734	426.215	383.124	689.922	757.469	477.097	638.757	362.307	492.373	630.644	602.669
ENSOARG00000013451	87.6076	-0.644756	0.230721	-2.79409	0.00520465	0.0258983	1.56347		TRUE	Up-regulated in Suffolk	74.1357	92.4013	72.1705	98.9068	48.9571	45.097	41.1103	48.3034	63.0202	91.576	115.599	130.433	83.3285	40.9949	67.8525	157.829	141.441	163.78
ENSOARG00000000958	320.829	-0.643956	0.188554	-3.41466	0.000638629	0.00579466	1.56261	TMEM30B	TRUE	Up-regulated in Suffolk	196.572	263.387	274.505	168.22	233.906	292.15	303.285	191.519	354.074	236.416	530.286	534.895	398.67	446.177	220.201	237.418	302.346	590.894
ENSOARG00000001700	3314.66	-0.64392	0.146623	-4.39142	1.12613e-05	0.000337722	1.56257	PLCG1	TRUE	Up-regulated in Suffolk	2691.35	2805.72	2920.33	2670.48	2707.14	2311.71	2482.13	2508.38	2344.18	2764.1	4783.58	4934.92	6293.75	3157.56	2994.47	2715.47	3124.67	5453.99
ENSOARG00000020267	335.743	-0.643768	0.202599	-3.17689	0.00148865	0.0107746	1.5624	GCHFR	TRUE	Up-regulated in Suffolk	294.296	321.245	292.548	286.596	159.564	155.879	199.346	238.975	363.195	308.368	701.849	550.452	269.592	479.545	243.245	281.934	395.774	500.975
ENSOARG00000015563	426.981	-0.643741	0.140359	-4.58631	4.51143e-06	0.000173649	1.56238	CCDC86	TRUE	Up-regulated in Suffolk	361.692	408.465	344.098	321.642	336.353	294.111	326.555	252.533	397.193	336.402	532.121	737.126	575.13	369.907	331.581	663.692	494.394	602.669
ENSOARG00000003992	6215.37	-0.643509	0.247518	-2.59844	0.00936474	0.0396874	1.56212	SLC44A4	TRUE	Up-regulated in Suffolk	3475.39	4845.45	5318.71	3771.7	5709.85	6337.11	4704.41	3954.1	5614.6	3915.34	10838.8	7845.13	1123.3	7807.14	4752.23	8567.29	12925.6	10370.6
ENSOARG00000016814	1756.41	-0.64209	0.214136	-2.99774	0.00271994	0.0165011	1.56059	TXNRD1	TRUE	Up-regulated in Suffolk	1245.7	1671.86	1493.67	1109	1284.67	1543.1	1126.27	977.931	1829.24	1378.31	3129.42	2638.58	731.167	1463.42	1278.95	2316.18	3190.85	3207.1
ENSOARG00000004814	522.967	-0.641508	0.219343	-2.92391	0.00345668	0.0194021	1.55996	LPCAT3	TRUE	Up-regulated in Suffolk	457.17	633.856	434.312	421.328	282.863	280.386	280.015	272.024	482.602	515.816	697.262	740.716	512.225	379.441	267.569	1099.41	785.061	871.354
ENSOARG00000007928	943.617	-0.641488	0.160594	-3.99414	6.49286e-05	0.00115637	1.55994	RFFL	TRUE	Up-regulated in Suffolk	604.318	769.435	746.191	559.174	994.554	825.471	735.331	725.398	799.361	689.623	1643.15	1596.31	1492.56	1172.64	801.427	652.9	971.918	1205.34
ENSOARG00000015148	476.313	-0.641226	0.111208	-5.76595	8.11994e-09	1.66001e-06	1.55965		TRUE	Up-regulated in Suffolk	322.378	425.737	376.317	344.227	446.053	446.068	388.608	340.666	346.611	355.091	659.646	740.716	691.953	569.161	413.516	532.842	506.072	667.967
ENSOARG00000009941	115.719	-0.640826	0.195888	-3.2707	0.00107283	0.0085047	1.55922	PARS2	TRUE	Up-regulated in Suffolk	93.2313	104.491	95.3681	85.6673	85.2216	86.2725	93.8555	74.5736	106.968	81.297	216.518	193.855	165.84	116.311	47.3687	98.4746	149.226	188.401
ENSOARG00000008589	3476.34	-0.640736	0.138267	-4.63389	3.58852e-06	0.000147556	1.55912	ECE1	TRUE	Up-regulated in Suffolk	2774.47	3152.01	3380.41	2215.67	2488.65	2808.76	3242.28	2306.7	2930.44	2257.63	4567.98	5499.73	3604.37	4020.36	3564.17	3470.89	3499.68	6789.93
ENSOARG00000018751	279.245	-0.640573	0.206671	-3.09873	0.00194353	0.0129765	1.55895	KDM8	TRUE	Up-regulated in Suffolk	207.805	178.758	170.116	227.408	261.104	340.188	262.95	205.925	156.721	168.201	326.612	289.585	320.243	748.395	431.439	217.184	293.262	220.515
ENSOARG00000003327	1090.02	-0.640486	0.132221	-4.84388	1.27329e-06	6.64815e-05	1.55885	SIPA1L2	TRUE	Up-regulated in Suffolk	740.234	873.926	853.158	749.2	910.239	1026.45	892.015	951.661	937.01	717.657	1289.93	1214.58	2131.41	1172.64	1504.28	894.366	1197.7	1563.94
ENSOARG00000016563	536.401	-0.639998	0.111908	-5.71894	1.07188e-08	2.04715e-06	1.55833	CRKL	TRUE	Up-regulated in Suffolk	406.623	533.682	368.585	382.388	412.509	480.381	374.646	411.002	423.728	475.634	811.026	674.901	691.136	521.493	473.687	801.287	651.406	761.097
ENSOARG00000007935	627.477	-0.639656	0.219541	-2.91275	0.00358264	0.0199011	1.55796	PLA2G4A	TRUE	Up-regulated in Suffolk	494.238	569.952	564.476	422.106	398.003	400.971	437.475	386.427	630.202	572.817	822.035	910.638	899.458	347.026	305.976	608.384	961.537	1562.87
ENSOARG00000003660	360.873	-0.639538	0.122309	-5.22888	1.70535e-07	1.58613e-05	1.55783	TMEM222	TRUE	Up-regulated in Suffolk	314.515	346.289	328.633	249.993	253.851	270.582	233.475	242.364	302.663	328.926	500.928	556.435	442.785	423.296	298.295	508.561	368.524	525.596
ENSOARG00000010994	1795.03	-0.638721	0.107433	-5.94524	2.7606e-09	7.5427e-07	1.55695	POLR2E	TRUE	Up-regulated in Suffolk	1368.14	1835.94	1430.52	1499.18	1375.33	1358.79	1168.93	1199.96	1603.7	1462.41	2576.2	2565.58	2407.54	2007.8	1607.98	2560.34	1873.77	2408.53
ENSOARG00000011756	3130.7	-0.638545	0.183845	-3.47282	0.000515015	0.0049992	1.55676	HSPH1	TRUE	Up-regulated in Suffolk	2281.36	2905.89	2867.49	1922.06	3269.24	2292.1	1888.74	2271.11	2460.27	2447.32	5229.46	4426.35	3784.09	2066.9	1837.14	5822.14	4751.89	3829.03
ENSOARG00000008199	1132.55	-0.638106	0.185764	-3.43454	0.000593561	0.00549811	1.55628	PTPRJ	TRUE	Up-regulated in Suffolk	614.428	860.109	933.061	642.505	1253.85	1028.41	1068.87	852.512	1009.15	636.36	1271.59	1817.69	1848.75	1138.32	938.412	845.803	1274.26	2351.8
ENSOARG00000013704	922.417	-0.637354	0.210396	-3.02863	0.00245666	0.0153833	1.55547	TMEM258	TRUE	Up-regulated in Suffolk	824.479	1027.64	845.426	668.205	491.384	556.85	507.285	446.594	854.089	975.565	1499.11	1248.09	663.36	701.68	645.239	1790.08	1561.04	1297.4
ENSOARG00000014259	3447.86	-0.637142	0.195666	-3.2557	0.00113115	0.0087753	1.55524	CCT5	TRUE	Up-regulated in Suffolk	3045.18	3745.27	2854.6	2471.89	2312.77	1996.03	2301.4	1866.04	3176.71	3258.42	4822.12	5506.91	4141.92	2025.91	2100.87	5542.91	4522.21	6370.31
ENSOARG00000007391	1305.34	-0.637043	0.182249	-3.49499	0.000474076	0.00473913	1.55514	ATP11A	TRUE	Up-regulated in Suffolk	780.672	1245.26	1028.43	747.642	1216.67	1377.42	1205.38	822.004	1031.54	815.774	2067.01	2091.72	1669.02	1347.11	896.165	1030.61	1511.73	2611.92
ENSOARG00000000260	74.4357	-0.636973	0.135521	-4.70028	2.59805e-06	0.000115677	1.55506	MTX1	TRUE	Up-regulated in Suffolk	68.5194	74.2664	51.5503	62.3035	57.1166	50.9792	68.2585	45.7611	53.8988	57.9358	102.754	112.484	84.1454	73.4094	74.2536	97.1257	83.0478	122.032
ENSOARG00000010149	4308.3	-0.636067	0.199555	-3.1868	0.00143855	0.010505	1.55409	NOMO1	TRUE	Up-regulated in Suffolk	3118.19	5209.88	4221.97	3085.58	2723.46	2891.11	2482.13	2544.82	4204.11	3270.57	7597.4	6512.08	4743.19	2835.32	2712.82	5255.58	5426.65	8714.61
ENSOARG00000012692	1221.93	-0.635944	0.202202	-3.14449	0.00166377	0.0116553	1.55395	MOGS	TRUE	Up-regulated in Suffolk	772.809	1537.14	1234.63	788.918	763.368	938.213	659.316	650.824	1162.56	1057.8	2102.8	1641.78	998.308	1148.81	709.25	2186.68	1851.71	1789.81
ENSOARG00000005545	108.532	-0.6347	0.218626	-2.90273	0.00369927	0.0203289	1.55262	COA7	TRUE	Up-regulated in Suffolk	80.8753	126.944	82.4805	42.8337	62.5563	44.1166	77.5665	76.2685	111.944	139.233	127.525	151.972	129.894	87.71	85.7758	171.319	215.405	139.16
ENSOARG00000000901	307.485	-0.634628	0.192227	-3.30116	0.000962871	0.0078365	1.55254		TRUE	Up-regulated in Suffolk	258.352	319.518	323.478	188.468	172.256	196.074	204.776	151.69	308.467	292.483	439.458	473.867	286.748	277.43	195.876	567.915	434.703	443.17
ENSOARG00000004237	3697.38	-0.63437	0.196075	-3.23476	0.00121744	0.0092471	1.55226	G6PD	TRUE	Up-regulated in Suffolk	2471.19	3888.63	3178.08	2615.97	2352.66	2693.07	2704.74	2029.59	3517.52	3563.99	6987.3	5919.75	2471.26	3365.39	2356.91	4413.82	4871.27	7151.74
ENSOARG00000004272	220.573	-0.634242	0.196468	-3.22779	0.0012475	0.00942609	1.55212		TRUE	Up-regulated in Suffolk	134.792	215.027	179.137	183.795	173.163	124.507	146.601	177.112	170.818	225.202	324.777	324.288	261.423	129.658	120.342	377.711	334.786	367.168
ENSOARG00000013405	1940.46	-0.634027	0.165525	-3.83009	0.000128094	0.00183953	1.55189	ABCF1	TRUE	Up-regulated in Suffolk	1581.56	2003.47	1765.6	1420.52	1219.39	1225.46	1331.04	1216.06	1689.93	1892.26	2761.52	2850.38	2288.27	1508.23	1331.44	2934.01	2404.49	3504.68
ENSOARG00000009276	1552.53	-0.633925	0.199551	-3.17615	0.00149242	0.0107817	1.55178	EYA2	TRUE	Up-regulated in Suffolk	852.561	1246.98	1283.6	992.184	1217.58	1456.83	1499.36	1011.83	1653.45	958.745	2739.51	2792.94	659.275	2228.98	1496.6	1478.47	2119.02	2257.6
ENSOARG00000014790	30045.4	-0.633588	0.216613	-2.92414	0.00345405	0.019398	1.55142	CLU	TRUE	Up-regulated in Suffolk	19921.2	24262.7	35554.3	19913.8	22550.2	18580.9	31879.8	15028.3	29219.8	17436.8	53101.1	68089.6	23809.9	33025.7	17525.1	28198.8	29716.8	53002.7
ENSOARG00000009371	7919.22	-0.633267	0.184084	-3.43963	0.000582505	0.00544772	1.55107	ATP1B1	TRUE	Up-regulated in Suffolk	5151.31	8967.24	8334.4	5068.39	6135.05	6892.98	6369.76	3648.17	7925.61	3883.57	10933.2	11813.2	11139.9	7961.59	5432.04	8100.55	10813.1	13975.9
ENSOARG00000004158	617.852	-0.633203	0.221506	-2.85789	0.00426463	0.0224768	1.551	SRM	TRUE	Up-regulated in Suffolk	439.198	671.852	693.352	514.783	341.793	356.854	347.498	322.022	528.208	595.244	737.63	721.57	562.876	491.938	468.566	1823.8	844.751	659.403
ENSOARG00000002087	328.898	-0.632825	0.14153	-4.4714	7.77086e-06	0.000258851	1.5506	PET100	TRUE	Up-regulated in Suffolk	303.282	293.612	253.885	269.463	248.412	231.367	209.43	205.077	296.858	300.893	462.395	410.445	222.209	366.094	369.988	497.769	547.596	431.395
ENSOARG00000003990	2522.28	-0.632381	0.137867	-4.58669	4.50326e-06	0.000173649	1.55012	ERGIC1	TRUE	Up-regulated in Suffolk	1721.97	2021.6	1916.38	1611.32	2421.56	2488.18	2394.48	1727.9	2084.64	1675.47	3619.34	3604.26	2905.06	4203.4	2386.36	2202.86	2475.86	3940.36
ENSOARG00000003056	259.62	-0.631645	0.147661	-4.27758	1.8894e-05	0.000478615	1.54933	PMVK	TRUE	Up-regulated in Suffolk	174.107	222.799	235.843	151.865	155.937	241.171	174.525	201.688	296.029	209.317	443.128	344.63	236.914	406.135	252.206	307.565	333.489	285.813
ENSOARG00000013730	628.444	-0.630575	0.21421	-2.94288	0.00325172	0.0186188	1.54818	GGT5	TRUE	Up-regulated in Suffolk	520.073	489.64	556.744	545.935	501.357	445.088	805.916	369.478	307.638	371.911	563.314	744.306	1733.56	786.529	887.203	542.285	415.239	725.772
ENSOARG00000020508	221.605	-0.630392	0.154941	-4.06828	4.73619e-05	0.000905742	1.54799	C1orf210	TRUE	Up-regulated in Suffolk	158.381	174.44	143.052	159.653	192.202	211.76	205.551	146.605	211.449	156.053	333.034	311.125	208.321	433.783	176.672	203.694	281.584	281.531
ENSOARG00000002429	1110.98	-0.629537	0.124491	-5.0568	4.26356e-07	2.94149e-05	1.54707	SDF2	TRUE	Up-regulated in Suffolk	888.505	1099.32	912.441	750.757	818.671	956.84	796.608	755.905	1047.3	839.135	1969.76	1537.67	1008.93	1305.16	1001.14	1316.59	1429.98	1562.87
ENSOARG00000011821	33.1786	-0.62908	0.194675	-3.23176	0.0012303	0.00931548	1.54658	TADA2B	TRUE	Up-regulated in Suffolk	20.2188	24.1798	34.7965	26.479	24.4785	18.627	35.6806	18.6434	24.0472	33.6402	44.0376	57.4384	39.2134	29.5544	24.3245	39.1201	60.9882	41.7479
ENSOARG00000008078	7108.61	-0.627392	0.159149	-3.94189	8.08422e-05	0.00135343	1.54477	TAGLN2	TRUE	Up-regulated in Suffolk	4536.88	7652.9	5019.71	5171.19	5086.1	5348.89	4688.9	5865.89	6529.22	6540.21	11211.2	10490.9	6261.07	6932.9	5642	7558.27	9393.48	14025.2
ENSOARG00000017830	92.5758	-0.627205	0.169844	-3.6931	0.000221535	0.002739	1.54457	UFSP1	TRUE	Up-regulated in Suffolk	89.8615	58.7223	77.3255	72.4278	86.1282	79.4099	65.1559	40.6765	74.6291	89.7071	84.4054	149.579	123.359	102.964	65.292	142.991	124.572	139.16
ENSOARG00000001771	974.638	-0.627194	0.106536	-5.88713	3.92957e-09	9.66741e-07	1.54456	CAMSAP3	TRUE	Up-regulated in Suffolk	634.647	720.212	762.945	574.75	873.068	964.683	888.912	655.909	960.228	767.182	1322.96	1266.04	1295.68	1297.54	958.896	1215.42	1219.76	1164.66
ENSOARG00000012711	1673.93	-0.626664	0.144334	-4.34156	1.41474e-05	0.000393038	1.54399	RBM47	TRUE	Up-regulated in Suffolk	1021.05	1373.07	1568.42	924.428	1319.12	1524.47	1466.78	1221.14	1743	1169.93	2384.45	2582.34	1910.02	1821.89	1275.11	1788.73	2343.5	2693.28
ENSOARG00000003059	104.467	-0.625626	0.177894	-3.51676	0.000436848	0.00448116	1.54288	GPAT3	TRUE	Up-regulated in Suffolk	70.7659	97.5827	94.0794	98.9068	86.1282	77.4492	98.5095	68.6416	77.946	56.0669	148.627	169.922	89.0471	99.1504	72.9734	117.36	163.5	193.753
ENSOARG00000006332	141.175	-0.62518	0.151372	-4.13017	3.62491e-05	0.000741064	1.5424	CDC26	TRUE	Up-regulated in Suffolk	126.929	113.99	141.763	78.6582	109.7	129.409	139.62	83.8953	111.944	89.7071	227.528	180.692	133.979	162.073	167.711	142.991	147.929	252.628
ENSOARG00000002201	614.764	-0.624662	0.150869	-4.14022	3.46978e-05	0.0007195	1.54185	MAN1B1	TRUE	Up-regulated in Suffolk	469.526	598.449	600.561	395.627	427.921	489.204	449.11	406.765	568.84	490.586	858.733	904.655	1105.33	536.747	431.439	824.219	677.358	830.677
ENSOARG00000005820	944.932	-0.623598	0.204418	-3.05003	0.00228818	0.0146055	1.54071	SLC35B1	TRUE	Up-regulated in Suffolk	830.095	1033.68	1007.81	629.266	500.45	575.477	528.228	522.863	915.451	888.661	1527.55	1281.6	809.594	696.913	597.87	1661.93	1380.67	1620.68
ENSOARG00000003338	297.471	-0.623553	0.167294	-3.72684	0.000193892	0.00249057	1.54066	HNF1B	TRUE	Up-regulated in Suffolk	165.12	206.392	257.752	182.238	266.544	265.68	291.65	251.686	265.348	211.185	360.558	459.507	616.794	334.633	254.767	248.21	282.881	433.536
ENSOARG00000012513	1928.35	-0.623413	0.1613	-3.86465	0.000111251	0.00167337	1.54051	PSMD3	TRUE	Up-regulated in Suffolk	1582.69	1988.79	1556.82	1415.07	1214.86	1347.03	1291.48	1210.13	1790.27	1932.44	2786.29	3022.7	2335.65	1579.73	1364.73	2530.66	2224.12	3536.8
ENSOARG00000003296	410.558	-0.622998	0.162644	-3.83023	0.000128024	0.00183953	1.54007	KLC2	TRUE	Up-regulated in Suffolk	402.13	392.058	344.099	324.757	268.357	232.347	263.726	267.787	328.368	441.06	557.809	592.334	664.994	323.192	311.097	604.337	452.87	618.726
ENSOARG00000012310	20.9634	-0.621992	0.226271	-2.74801	0.00599583	0.0285905	1.539	GIPC3	TRUE	Up-regulated in Suffolk	21.3421	14.6806	16.7539	13.2395	13.5992	12.7448	10.0837	24.5754	18.2427	19.6234	41.2852	22.736	39.2134	16.2073	20.4838	29.6773	24.6548	18.1978
ENSOARG00000013381	2185.31	-0.621845	0.162106	-3.83577	0.00012517	0.0018096	1.53884		TRUE	Up-regulated in Suffolk	1891.58	2263.4	1792.66	1713.35	1644.6	1499.96	1714.22	1405.88	1767.05	1687.62	2956.02	3345.79	2887.09	1598.8	1569.57	3612.53	2076.19	3909.32
ENSOARG00000009339	534.223	-0.62184	0.21404	-2.9045	0.00367841	0.020255	1.53884	SLC43A3	TRUE	Up-regulated in Suffolk	462.787	651.99	408.536	416.655	356.299	375.481	415.757	338.123	348.269	418.633	744.969	807.728	634.767	373.721	473.687	546.332	342.572	1499.71
ENSOARG00000005576	921.629	-0.621737	0.149524	-4.15789	3.21199e-05	0.00068919	1.53873	INTS1	TRUE	Up-regulated in Suffolk	795.274	874.79	784.854	771.006	581.139	603.907	614.327	695.738	707.318	921.367	1359.66	1353.39	1529.32	830.384	678.525	1173.6	888.871	1425.85
ENSOARG00000019296	228.647	-0.62149	0.221122	-2.80958	0.00496059	0.0250532	1.53846	ZFHX2	TRUE	Up-regulated in Suffolk	179.723	178.758	211.356	129.28	191.295	126.468	222.616	205.077	199.84	147.643	263.308	387.709	660.909	279.337	144.667	190.204	179.072	218.374
ENSOARG00000001811	52.1641	-0.621008	0.179606	-3.45746	0.000545294	0.00521406	1.53795	TNNI3	TRUE	Up-regulated in Suffolk	46.054	31.9518	37.374	34.2669	45.3306	53.9203	53.5209	50.8456	29.8516	30.8368	66.0564	90.9441	64.5387	66.7358	67.8525	29.6773	67.4763	71.7208
ENSOARG00000013637	650.655	-0.620784	0.162884	-3.81096	0.000138427	0.00194029	1.53771	FTSJ3	TRUE	Up-regulated in Suffolk	553.771	680.488	579.941	471.17	504.983	420.578	452.213	417.782	576.303	519.553	804.603	964.487	922.332	484.312	426.318	978.001	814.906	1140.04
ENSOARG00000010642	64.7054	-0.620587	0.240833	-2.5768	0.00997203	0.0415931	1.5375	GFRA2	TRUE	Up-regulated in Suffolk	60.6565	47.496	82.4805	46.7276	50.7703	35.2933	37.2319	55.9302	45.6067	41.1157	101.837	141.203	44.1151	38.1348	37.1268	118.709	63.5834	116.68
ENSOARG00000017349	494.43	-0.620446	0.172787	-3.59046	0.000330089	0.00368558	1.53735	SHROOM3	TRUE	Up-regulated in Suffolk	284.187	427.464	351.831	293.605	400.723	436.264	338.966	451.679	599.521	341.074	616.526	716.784	547.354	543.42	345.663	492.373	700.716	1011.58
ENSOARG00000009911	6568.77	-0.620418	0.21596	-2.87205	0.00407821	0.021803	1.53732	PROM1	TRUE	Up-regulated in Suffolk	4013.44	3125.24	4702.68	4302.84	5956.44	7970.4	6244.11	6311.64	5796.2	3119.19	9865.34	10452.6	3115.83	10521.4	8583.98	4744.32	12135.4	7276.98
ENSOARG00000002229	1498.4	-0.620199	0.217734	-2.84761	0.00440483	0.0229656	1.53709	PTPRU	TRUE	Up-regulated in Suffolk	841.328	1245.26	1158.59	1227.38	1526.73	1101.93	2154.8	923.696	823.408	747.559	2373.44	2506.95	730.35	2055.46	1454.35	1779.29	1365.1	2955.54
ENSOARG00000018118	742.495	-0.619545	0.212674	-2.91239	0.00358672	0.0199011	1.53639	OCIAD2	TRUE	Up-regulated in Suffolk	480.759	425.737	616.027	521.013	738.889	892.136	650.783	605.063	467.676	437.322	623.866	702.424	1072.65	833.245	501.852	741.932	951.156	2102.38
ENSOARG00000020378	215.042	-0.61933	0.204947	-3.02131	0.0025168	0.0156384	1.53616	HIVEP3	TRUE	Up-regulated in Suffolk	124.683	178.758	172.694	180.68	230.28	202.936	149.703	177.96	147.6	128.954	280.74	353.007	168.291	251.689	145.947	194.251	220.596	561.991
ENSOARG00000001016	2442.97	-0.619256	0.0832744	-7.4363	1.03542e-13	1.6699e-10	1.53608	EPN1	TRUE	Up-regulated in Suffolk	1892.71	2027.65	2082.63	2020.97	2028.09	1974.46	1804.97	2003.32	1832.56	1999.72	3585.39	3408.01	3420.55	3036.48	2340.27	2791.01	2426.55	3298.09
ENSOARG00000016691	57.9153	-0.619167	0.180041	-3.43848	0.000584994	0.00546091	1.53599		TRUE	Up-regulated in Suffolk	38.1911	38.8603	43.8178	34.2669	53.4901	58.8222	66.7072	42.3714	39.8022	43.9191	75.2309	82.5677	64.5387	119.171	60.1711	59.3546	44.1191	77.0731
ENSOARG00000007097	1575.82	-0.61891	0.141275	-4.38071	1.18293e-05	0.000347577	1.53571	ATP13A1	TRUE	Up-regulated in Suffolk	1228.86	1496.56	1398.3	1151.84	1334.53	1178.4	1071.19	1046.57	1288.6	1401.67	2442.25	2287.96	1844.66	1533.97	1049.79	2032.89	1849.11	2727.53
ENSOARG00000000669	262.315	-0.618888	0.236825	-2.61238	0.00899135	0.0384757	1.53569	SLC25A35	TRUE	Up-regulated in Suffolk	224.654	265.114	284.816	193.92	91.5679	176.466	103.939	144.91	301.833	256.973	446.798	388.906	178.911	330.819	121.622	372.315	439.894	398.211
ENSOARG00000000357	5533	-0.618107	0.13473	-4.58759	4.484e-06	0.000173561	1.53486	NCOR2	TRUE	Up-regulated in Suffolk	4312.23	4740.96	4613.75	4309.85	4260.17	4054.81	5000.71	4304.08	4027.49	4661.97	8563.48	8571.49	9341.78	5144.38	4520.51	5409.36	5347.5	8409.53
ENSOARG00000011939	100.342	-0.617537	0.199893	-3.08856	0.00201129	0.0132941	1.53425	PROCR	TRUE	Up-regulated in Suffolk	119.066	91.5377	74.748	84.1098	56.21	46.0774	78.3422	89.8273	65.5078	88.7726	100.919	99.3206	254.07	121.078	125.463	86.3339	103.81	120.962
ENSOARG00000000193	1289.75	-0.6174	0.226062	-2.73023	0.00632895	0.0297297	1.53411	CADPS2	TRUE	Up-regulated in Suffolk	694.18	1020.73	1514.29	732.845	1009.97	1254.87	1072.74	827.089	1162.56	808.298	2329.41	1591.52	390.5	1901.97	1214.94	1750.96	2613.41	1325.23
ENSOARG00000008700	67.5645	-0.617323	0.153459	-4.02258	5.7563e-05	0.00104209	1.53403	ASB13	TRUE	Up-regulated in Suffolk	58.41	51.8138	63.1492	53.7368	55.3034	49.9988	51.1939	52.5405	53.0696	52.3291	124.773	100.517	84.9624	67.6892	56.3303	80.9381	54.5001	104.905
ENSOARG00000008471	1069.94	-0.616341	0.203529	-3.02768	0.00246435	0.0154248	1.53298	RAP1GAP	TRUE	Up-regulated in Suffolk	796.397	805.705	724.282	479.737	973.702	1213.7	910.631	736.414	1107.83	694.295	776.163	1053.04	684.601	2350.05	1849.94	1230.26	1284.64	1587.49
ENSOARG00000012026	571.329	-0.616264	0.204827	-3.00812	0.0026287	0.0161062	1.5329	ABHD11	TRUE	Up-regulated in Suffolk	572.867	631.265	436.889	518.677	237.532	369.599	297.08	318.633	555.572	569.079	815.613	930.981	654.374	492.892	322.619	841.756	699.418	1019.08
ENSOARG00000017225	452.154	-0.615703	0.165195	-3.72687	0.000193874	0.00249057	1.5323	MRPS25	TRUE	Up-regulated in Suffolk	358.323	443.872	475.552	362.139	284.676	280.386	272.259	297.447	428.703	401.813	792.677	649.772	617.611	390.881	357.186	499.118	450.275	776.083
ENSOARG00000002946	76.4077	-0.61507	0.209226	-2.93893	0.0032935	0.0187438	1.53163	HDHD3	TRUE	Up-regulated in Suffolk	31.4515	89.8106	42.529	51.4004	46.2372	67.6455	73.6882	39.8291	72.9707	85.9693	93.5799	111.287	86.5963	85.8032	61.4513	68.7973	102.512	163.78
ENSOARG00000008033	665.863	-0.614292	0.192111	-3.19701	0.00138858	0.0102407	1.53081	B4GALNT4	TRUE	Up-regulated in Suffolk	452.677	487.913	555.455	511.668	723.477	549.987	521.247	660.146	362.366	453.208	726.62	889.099	1825.87	735.048	572.265	594.895	598.203	765.379
ENSOARG00000009424	550.479	-0.613934	0.207204	-2.96233	0.0030532	0.0177981	1.53043	NOL6	TRUE	Up-regulated in Suffolk	438.075	613.994	475.552	459.488	374.431	296.072	301.734	309.311	524.892	550.39	735.795	1001.58	685.418	388.975	279.091	767.563	654.001	1052.26
ENSOARG00000005237	9367.62	-0.613916	0.187933	-3.26621	0.00108996	0.00858428	1.53041	SEC61A1	TRUE	Up-regulated in Suffolk	7339.44	9382.61	10030.4	6151.69	5032.61	6755.72	5566.17	5237.1	9695.98	9123.02	15969.1	11731.8	7993	8212.32	6355.09	15784.3	15103	13153.8
ENSOARG00000017954	3684.21	-0.613439	0.1936	-3.16808	0.00153448	0.0110153	1.5299	ACSL4	TRUE	Up-regulated in Suffolk	3126.06	3941.3	4175.58	2251.49	2286.48	3040.12	2589.17	2227.04	3316.02	2237.07	3512.91	4985.18	3631.32	2574.1	2904.85	5107.19	7419.8	6990.1
ENSOARG00000000249	1341.86	-0.6128	0.158534	-3.86513	0.000111032	0.00167181	1.52922	MAP7	TRUE	Up-regulated in Suffolk	864.917	941.284	947.237	869.913	1317.31	1137.23	1534.27	1003.35	1280.3	823.249	1631.23	1897.86	1941.88	1562.57	994.743	1211.37	1746.6	2448.14
ENSOARG00000009180	483.678	-0.61195	0.142945	-4.28096	1.86086e-05	0.000473037	1.52832	SIGMAR1	TRUE	Up-regulated in Suffolk	396.514	468.915	463.953	313.075	426.108	323.522	363.787	287.278	429.532	403.682	592.673	704.817	550.622	491.938	362.307	782.401	547.596	797.492
ENSOARG00000017205	376.627	-0.611771	0.211271	-2.89505	0.00379101	0.0207143	1.52813	TNFRSF1B	TRUE	Up-regulated in Suffolk	285.31	424.873	381.473	235.975	308.248	286.268	254.418	213.552	311.784	270.056	646.802	642.592	310.44	342.26	209.959	356.127	407.453	891.693
ENSOARG00000018172	655.83	-0.611396	0.144404	-4.23379	2.29787e-05	0.000546781	1.52774	TMEM205	TRUE	Up-regulated in Suffolk	569.497	515.547	677.887	486.746	433.361	603.907	435.148	437.272	567.181	531.701	1139.47	763.452	571.862	1147.86	556.902	702.812	848.644	815.69
ENSOARG00000000180	62.276	-0.611191	0.1419	-4.30769	1.64965e-05	0.000437439	1.52752		TRUE	Up-regulated in Suffolk	49.4238	70.8122	63.1492	45.9488	43.5174	49.9988	42.6616	50.8456	49.7528	33.6402	80.7356	69.4047	78.4268	77.2229	67.8525	94.4277	92.1311	61.0162
ENSOARG00000016941	595.848	-0.610416	0.158597	-3.84859	0.000118801	0.00174711	1.5267	AC073610.3	TRUE	Up-regulated in Suffolk	432.458	595.859	496.172	397.185	415.228	424.5	479.361	417.782	584.595	522.357	946.808	993.206	779.367	628.27	354.625	612.431	677.358	967.696
ENSOARG00000004296	84.8495	-0.610372	0.153458	-3.97727	6.97099e-05	0.00121615	1.52665		TRUE	Up-regulated in Suffolk	48.3005	66.4944	81.1918	61.5247	56.21	61.7633	66.7072	71.1839	92.0426	74.7559	130.278	112.484	88.2302	118.218	72.9734	75.5422	103.81	145.583
ENSOARG00000007018	1150.58	-0.609872	0.185433	-3.2885	0.00100724	0.0081178	1.52612	AC024592.3	TRUE	Up-regulated in Suffolk	919.957	1190.85	1077.4	868.355	769.714	772.531	769.46	673.705	1086.27	1021.35	2158.76	1972.05	887.203	1167.88	683.646	1396.18	1328.76	1966.43
ENSOARG00000016667	1630.1	-0.609665	0.171374	-3.55717	0.000374877	0.00401575	1.5259	AP1M2	TRUE	Up-regulated in Suffolk	1125.52	1724.54	1314.53	1137.04	1048.95	1263.7	1269.76	1040.64	1649.3	1431.58	2635.83	2690.03	1948.42	1989.68	914.088	1429.91	1981.47	2746.8
ENSOARG00000012090	183.19	-0.609463	0.188546	-3.23192	0.0012296	0.00931505	1.52569	TMEM104	TRUE	Up-regulated in Suffolk	113.45	202.937	154.651	133.174	145.058	138.232	146.601	115.25	139.308	168.201	288.079	308.731	281.029	161.119	96.0176	188.856	181.667	335.054
ENSOARG00000009837	1288.06	-0.609368	0.194738	-3.12871	0.00175576	0.0121357	1.52559	PGM2	TRUE	Up-regulated in Suffolk	977.244	1284.12	1587.75	860.567	768.807	895.077	786.525	754.21	1379.81	926.039	1859.67	2108.47	1097.16	766.509	1107.4	1887.21	2116.42	2022.1
ENSOARG00000005743	432.931	-0.608692	0.181977	-3.34452	0.000824259	0.00700886	1.52488	MRPS36	TRUE	Up-regulated in Suffolk	334.734	586.36	462.664	290.49	242.065	299.013	279.24	241.517	421.24	291.548	602.764	606.693	811.227	335.586	478.808	422.227	495.691	590.894
ENSOARG00000010105	281.832	-0.60866	0.14442	-4.21444	2.50394e-05	0.000580237	1.52484	TMEM254	TRUE	Up-regulated in Suffolk	199.942	258.205	244.864	249.214	249.318	219.603	264.502	218.636	190.719	165.397	448.633	360.187	267.958	239.296	339.262	275.189	360.739	521.314
ENSOARG00000017560	677.223	-0.606791	0.177816	-3.41204	0.000644777	0.00583475	1.52287	FLRT2	TRUE	Up-regulated in Suffolk	405.5	510.366	613.449	455.594	642.788	547.046	646.129	553.37	588.741	440.125	1078	1126.03	930.502	850.405	483.929	411.435	691.632	1214.97
ENSOARG00000019266	1116.26	-0.606148	0.157623	-3.84535	0.00012038	0.0017614	1.52219	AMPD2	TRUE	Up-regulated in Suffolk	899.738	1212.44	1016.83	918.977	780.593	707.826	721.369	771.159	857.406	1056.86	1714.71	1473.06	1179.67	1051.57	792.466	1792.78	1175.64	1969.65
ENSOARG00000010421	278.747	-0.605865	0.219695	-2.75692	0.00583488	0.0280442	1.52189	SLC27A4	TRUE	Up-regulated in Suffolk	228.024	291.021	242.287	176.007	179.509	162.741	154.357	184.739	279.445	301.827	415.605	446.344	581.666	237.389	117.782	338.591	228.381	451.734
ENSOARG00000016278	582.647	-0.605146	0.219581	-2.75526	0.00586459	0.028159	1.52113	GCNT2	TRUE	Up-regulated in Suffolk	340.35	366.151	750.057	370.706	382.59	519.596	490.996	333.886	703.172	339.205	841.301	634.216	244.267	757.928	546.66	825.568	1239.23	801.774
ENSOARG00000018168	1108.93	-0.604901	0.136405	-4.43441	9.23261e-06	0.000295831	1.52087	RREB1	TRUE	Up-regulated in Suffolk	697.55	863.563	813.207	749.2	1088.84	953.899	1013.79	906.747	965.204	869.037	1773.43	1702.81	1507.27	1165.02	914.088	951.022	1289.84	1736.29
ENSOARG00000002374	216.856	-0.6049	0.223604	-2.70436	0.00684352	0.0313869	1.52087	STARD10	TRUE	Up-regulated in Suffolk	139.285	146.806	155.94	119.156	184.042	249.994	137.293	162.706	247.935	166.332	258.721	299.158	182.179	659.731	168.991	198.298	249.143	177.696
ENSOARG00000005510	31.4693	-0.604025	0.222429	-2.71506	0.00662643	0.0307262	1.51995		TRUE	Up-regulated in Suffolk	21.3421	27.634	37.374	24.1426	7.2529	24.5092	27.1483	18.6434	32.3393	28.9679	63.304	49.062	40.0304	33.3679	26.8849	26.9794	38.9286	38.5365
ENSOARG00000017448	1060.48	-0.603409	0.212948	-2.83293	0.00461238	0.0236903	1.5193		TRUE	Up-regulated in Suffolk	860.424	802.25	849.292	615.247	747.049	963.703	724.471	794.887	1070.51	963.417	1656.91	1680.07	430.531	1333.76	618.354	1268.03	1433.87	2275.8
ENSOARG00000007075	371.252	-0.603325	0.121924	-4.94816	7.492e-07	4.5311e-05	1.51921	OGFOD2	TRUE	Up-regulated in Suffolk	312.269	274.613	235.843	352.015	315.501	319.6	307.163	302.532	276.957	299.958	506.432	378.136	535.1	673.079	349.504	400.643	371.12	472.073
ENSOARG00000017219	513.632	-0.601554	0.14934	-4.02795	5.62664e-05	0.00102216	1.51735	TMED1	TRUE	Up-regulated in Suffolk	459.417	621.766	487.151	429.116	361.738	306.856	369.992	311.006	408.802	373.78	736.712	738.323	661.726	428.063	457.044	659.645	598.203	836.029
ENSOARG00000007680	6109.29	-0.601121	0.174287	-3.44867	0.000563354	0.00532362	1.5169	SLC34A2	TRUE	Up-regulated in Suffolk	3671.96	3778.09	5028.73	3867.49	7427.88	5249.88	6723.47	4654.92	4884.89	3592.96	9446.98	9174.59	5940.02	8164.65	6822.37	4064.44	6841.06	10632.9
ENSOARG00000009017	6401.37	-0.599731	0.191692	-3.12813	0.00175923	0.0121539	1.51543	DDOST	TRUE	Up-regulated in Suffolk	4870.49	7737.53	6514.67	4420.44	3590.18	5060.66	4124.99	2912.61	6376.65	5430.08	10314.9	9521.61	6484.1	4748.73	4363.04	8727.82	9380.5	10645.7
ENSOARG00000020301	857.415	-0.599701	0.145237	-4.12889	3.64513e-05	0.000742063	1.5154	TNK2	TRUE	Up-regulated in Suffolk	584.1	647.672	792.586	622.256	805.978	593.123	850.129	647.434	597.862	763.445	1223.88	1269.63	1620	893.307	783.504	835.011	729.263	1174.29
ENSOARG00000020596	10316.5	-0.598607	0.211384	-2.83117	0.00463784	0.0237664	1.51425	EIF4G1	TRUE	Up-regulated in Suffolk	7922.41	11909.4	9910.55	7162.57	5857.62	6178.29	5767.07	5481.16	11080.8	10570.5	15284.7	16079.2	9137.54	7021.56	5839.15	16396.7	15738.9	18359.5
ENSOARG00000008918	721.618	-0.598207	0.150105	-3.98511	6.745e-05	0.00118384	1.51383	STIM2	TRUE	Up-regulated in Suffolk	506.594	583.769	610.871	525.686	587.485	562.732	608.122	535.574	736.341	549.456	1049.56	844.823	526.113	790.343	604.271	851.199	1122.44	1393.74
ENSOARG00000006795	204.613	-0.598114	0.207786	-2.87825	0.00399889	0.02154	1.51374	SC5D	TRUE	Up-regulated in Suffolk	131.422	188.257	208.779	151.086	113.327	161.761	156.684	121.182	226.375	165.397	199.087	244.113	94.7657	335.586	168.991	380.409	378.905	256.91
ENSOARG00000013236	725.824	-0.597497	0.135726	-4.40214	1.07189e-05	0.000328933	1.51309	UQCRQ	TRUE	Up-regulated in Suffolk	621.167	716.758	547.722	658.081	471.438	557.83	521.247	492.355	598.692	670.934	1087.18	1117.66	767.112	709.307	551.781	971.257	827.882	1176.44
ENSOARG00000020303	83.1189	-0.59726	0.237365	-2.51546	0.0118878	0.047158	1.51284	CITED4	TRUE	Up-regulated in Suffolk	81.9986	49.2231	29.6414	71.6491	58.9298	134.311	38.7833	38.1342	67.9954	83.1659	83.4879	88.5509	83.3285	176.373	61.4513	113.313	136.25	99.5528
ENSOARG00000008831	650.139	-0.597058	0.168743	-3.53798	0.000403202	0.00423807	1.51263	DPP9	TRUE	Up-regulated in Suffolk	487.498	813.477	563.187	501.543	404.349	431.362	398.692	443.204	561.377	612.998	991.763	968.077	910.895	633.037	418.637	778.354	682.549	1101.5
ENSOARG00000015942	302.006	-0.596941	0.176525	-3.38129	0.000721468	0.00636602	1.51251	USP2	TRUE	Up-regulated in Suffolk	207.805	234.889	273.217	239.869	295.556	285.287	250.54	273.719	184.914	174.742	596.342	485.833	308.806	269.803	256.047	240.116	330.893	527.737
ENSOARG00000011942	415.421	-0.596373	0.125037	-4.7696	1.8459e-06	8.84266e-05	1.51191	DDX51	TRUE	Up-regulated in Suffolk	369.555	354.925	349.254	366.033	386.217	280.386	286.221	324.565	288.566	353.222	529.369	501.389	628.232	411.855	367.427	755.422	452.87	472.073
ENSOARG00000020586	148.88	-0.596346	0.152699	-3.9052	9.41487e-05	0.00149189	1.51188	CLCN2	TRUE	Up-regulated in Suffolk	151.641	130.398	112.122	102.801	134.179	106.86	122.555	90.6747	134.332	114.937	200.004	179.495	243.45	150.632	103.699	198.298	147.929	255.84
ENSOARG00000019881	408.807	-0.596334	0.146314	-4.07571	4.58738e-05	0.00088545	1.51187	NOP10	TRUE	Up-regulated in Suffolk	388.651	425.737	332.5	306.066	322.754	257.837	310.266	282.193	320.076	347.615	544.965	502.586	444.419	330.819	332.861	756.771	547.596	604.81
ENSOARG00000014127	418.791	-0.595697	0.239286	-2.48829	0.0128358	0.049963	1.5112	HLCS	TRUE	Up-regulated in Suffolk	299.913	415.374	382.761	340.333	367.178	319.6	263.726	299.989	327.539	279.4	497.258	538.485	1454.98	327.006	220.201	306.216	355.548	542.723
ENSOARG00000003747	1262.8	-0.595316	0.147378	-4.03926	5.36211e-05	0.000988958	1.5108	KRTCAP2	TRUE	Up-regulated in Suffolk	1122.15	1226.26	1144.42	919.756	980.048	932.331	874.95	768.617	1142.66	1068.08	2144.08	1678.88	880.668	1390.01	1069	1871.02	1754.38	1763.05
ENSOARG00000019626	265.432	-0.595215	0.168113	-3.54023	0.000399781	0.00422023	1.5107	ZBED4	TRUE	Up-regulated in Suffolk	194.325	242.661	229.399	186.911	207.614	232.347	201.673	163.554	221.4	254.17	388.081	405.659	511.408	250.736	160.029	257.653	281.584	388.577
ENSOARG00000003455	6910.21	-0.594901	0.166248	-3.5781	0.000346105	0.00381162	1.51037	CDH1	TRUE	Up-regulated in Suffolk	3425.97	5189.15	4508.08	4446.91	6475.03	6864.54	7067.09	5646.41	6898.22	4998.37	8961.65	11023.4	5873.84	8619.41	5396.19	7123.9	9284.48	12581.1
ENSOARG00000006053	1360.65	-0.594433	0.124078	-4.79071	1.66188e-06	8.12197e-05	1.50988	PAF1	TRUE	Up-regulated in Suffolk	1045.76	1373.07	1185.66	999.972	975.515	989.192	1081.28	991.49	1242.99	1124.14	1822.06	1772.21	1400.25	1374.76	1071.56	1884.51	1825.75	2331.46
ENSOARG00000005285	410.816	-0.594158	0.183773	-3.23271	0.00122622	0.00929915	1.50959	CLPB	TRUE	Up-regulated in Suffolk	316.762	455.098	363.43	347.342	305.528	283.327	293.977	247.449	352.415	325.188	515.607	694.048	721.363	296.498	249.646	400.643	493.096	733.265
ENSOARG00000009131	791.359	-0.593806	0.153391	-3.87104	0.000108371	0.00164196	1.50922	MYDGF	TRUE	Up-regulated in Suffolk	645.879	907.605	694.641	560.732	597.458	628.417	499.528	546.591	665.858	629.819	1253.24	1117.66	714.828	711.213	577.386	1067.03	1154.88	1271.71
ENSOARG00000020803	832.381	-0.593117	0.208813	-2.83974	0.00451503	0.0233274	1.5085	TLN2	TRUE	Up-regulated in Suffolk	668.345	573.406	884.088	732.066	691.745	641.161	697.323	654.214	504.161	580.293	1181.67	1128.42	2200.85	713.12	660.601	562.519	576.144	1332.72
ENSOARG00000008441	470.792	-0.592856	0.131803	-4.49795	6.86128e-06	0.000237123	1.50823	TFDP1	TRUE	Up-regulated in Suffolk	375.172	450.78	408.536	382.388	366.271	291.17	358.357	336.429	394.705	445.732	683.5	726.357	721.363	417.576	407.115	566.566	452.87	689.376
ENSOARG00000007409	504.678	-0.592532	0.18416	-3.21707	0.00129509	0.0096898	1.50789	RNH1	TRUE	Up-regulated in Suffolk	443.691	475.823	335.077	392.512	410.695	373.521	321.901	355.072	393.047	542.915	916.532	820.891	475.463	596.809	298.295	532.842	428.215	970.907
ENSOARG00000017185	1284.86	-0.592071	0.109994	-5.38272	7.33695e-08	8.64858e-06	1.50741	TAF10	TRUE	Up-regulated in Suffolk	1143.49	1223.67	989.766	1062.28	860.375	943.115	886.585	932.17	1107.83	1273.65	1722.05	1648.96	1241.76	1631.21	1117.65	1866.97	1725.84	1750.2
ENSOARG00000012069	525.522	-0.591917	0.107437	-5.5094	3.6006e-08	5.27906e-06	1.50725	KLHDC4	TRUE	Up-regulated in Suffolk	366.185	457.689	458.798	463.382	512.236	335.286	460.745	395.749	352.415	463.487	650.472	843.627	757.309	648.291	547.941	611.082	532.025	602.669
ENSOARG00000005744	558.982	-0.59047	0.194921	-3.0289	0.00245444	0.015376	1.50574	DDX39A	TRUE	Up-regulated in Suffolk	536.922	676.17	426.579	434.567	309.155	345.09	311.817	341.513	529.038	558.8	593.59	689.261	680.516	457.617	421.197	1304.45	643.62	801.774
ENSOARG00000015819	2466.58	-0.590291	0.168158	-3.51006	0.000448012	0.00454748	1.50555	LETM1	TRUE	Up-regulated in Suffolk	2154.43	2762.54	2001.44	1937.64	1463.27	1518.59	1552.11	1566.05	2175.03	2717.38	3395.48	3695.2	3353.56	2054.51	1636.14	3466.85	3050.71	3897.54
ENSOARG00000004088	428.03	-0.590056	0.17027	-3.46517	0.000529894	0.00510041	1.50531	SLC25A13	TRUE	Up-regulated in Suffolk	335.857	449.916	387.916	335.66	262.011	280.386	321.125	229.653	432.02	409.289	573.406	690.458	677.248	327.006	290.613	518.004	599.501	584.471
ENSOARG00000011128	1020.13	-0.589864	0.172792	-3.41342	0.000641529	0.0058126	1.5051	CBSL	TRUE	Up-regulated in Suffolk	1048.01	899.833	722.993	841.876	449.68	982.33	524.35	824.547	1058.9	850.348	1402.78	1413.22	820.214	1422.43	911.528	1362.46	1001.76	1825.13
ENSOARG00000017417	207.835	-0.589776	0.147789	-3.99073	6.58713e-05	0.00116885	1.50501	RRS1	TRUE	Up-regulated in Suffolk	171.86	246.116	159.806	132.395	150.498	149.996	170.646	126.267	172.476	198.103	229.362	305.142	249.169	199.254	162.59	321.054	281.584	314.715
ENSOARG00000019064	629.718	-0.589091	0.172811	-3.40855	0.000653101	0.00588075	1.5043	WNT10B	TRUE	Up-regulated in Suffolk	453.8	680.488	551.589	494.534	412.509	471.558	479.361	423.714	606.984	491.52	1010.11	1085.35	840.638	572.021	394.312	563.869	672.168	1130.4
ENSOARG00000009713	187.888	-0.58881	0.127448	-4.62009	3.8358e-06	0.000154229	1.50401	DNAJC5	TRUE	Up-regulated in Suffolk	150.518	165.804	155.94	140.962	128.739	168.623	149.703	129.656	159.209	174.742	259.638	246.507	225.477	189.72	134.425	246.861	243.953	311.504
ENSOARG00000004723	1521.47	-0.588599	0.124421	-4.7306	2.23856e-06	0.000102501	1.50379	CENPB	TRUE	Up-regulated in Suffolk	1186.17	1470.65	1355.77	1199.34	1217.58	1241.15	1155.74	928.78	1317.62	1267.11	2466.1	2408.82	1513.8	1658.86	1321.2	1679.46	1670.04	2328.25
ENSOARG00000007465	656.752	-0.588248	0.159903	-3.67855	0.000234565	0.0028611	1.50342	PLXNA1	TRUE	Up-regulated in Suffolk	541.415	620.038	543.856	553.722	557.567	354.894	408.776	551.675	452.75	713.919	1095.43	926.194	782.634	752.208	382.79	853.896	775.977	953.779
ENSOARG00000013218	1038.16	-0.588212	0.137601	-4.27461	1.9147e-05	0.000482498	1.50338	IL17RA	TRUE	Up-regulated in Suffolk	648.126	1000.87	757.79	837.982	870.348	863.705	809.019	922.848	828.383	866.234	1517.46	1307.92	947.657	1611.19	1090.76	798.589	1167.86	1840.12
ENSOARG00000018258	329.944	-0.587937	0.144482	-4.06926	4.71617e-05	0.000905483	1.5031	SMAD6	TRUE	Up-regulated in Suffolk	237.01	359.242	322.19	183.017	297.369	270.582	200.897	235.585	311.784	252.301	437.624	353.007	383.148	313.658	337.982	400.643	436.001	606.951
ENSOARG00000009842	65.3227	-0.587532	0.227484	-2.58182	0.00982822	0.0411769	1.50267	HOXA2	TRUE	Up-regulated in Suffolk	42.6842	40.5875	87.6356	45.9489	34.4513	47.0577	72.9125	53.3879	52.2404	42.9847	57.7993	92.1408	186.264	66.7358	55.0501	63.4015	71.3692	63.1571
ENSOARG00000010836	870.184	-0.587502	0.219478	-2.67608	0.00744885	0.0334426	1.50264	DNM1	TRUE	Up-regulated in Suffolk	763.822	696.896	1163.75	652.629	575.699	626.456	504.958	652.519	471.822	812.971	1524.8	1312.71	1619.19	636.851	766.861	593.546	557.977	1729.86
ENSOARG00000012182	1259.17	-0.587373	0.125025	-4.69794	2.62804e-06	0.000116655	1.50251	STX3	TRUE	Up-regulated in Suffolk	967.134	943.875	1049.05	945.456	1248.41	1151.93	1227.1	1022.84	890.574	769.986	1606.45	1635.8	1245.84	1873.37	1629.74	1226.21	1140.61	2090.61
ENSOARG00000003401	305.904	-0.58727	0.184859	-3.17659	0.00149017	0.0107772	1.5024	KCNK1	TRUE	Up-regulated in Suffolk	192.079	371.332	282.238	221.178	182.229	225.485	190.038	199.993	352.415	238.285	404.595	443.951	232.83	338.446	215.079	435.716	408.751	571.625
ENSOARG00000008412	591.569	-0.587007	0.205289	-2.85899	0.00424994	0.0224386	1.50213	SRPRB	TRUE	Up-regulated in Suffolk	468.403	632.992	730.726	376.158	335.447	432.343	338.19	294.905	603.667	512.078	860.568	793.368	425.629	533.887	403.274	1115.6	1034.2	756.815
ENSOARG00000013559	462.329	-0.586555	0.126482	-4.63754	3.52586e-06	0.000146222	1.50166	TMEM120A	TRUE	Up-regulated in Suffolk	360.569	459.416	466.531	366.033	269.264	371.56	321.125	333.886	369.829	433.584	574.324	534.895	499.971	528.166	414.796	809.381	556.68	651.91
ENSOARG00000018338	475.831	-0.586482	0.185978	-3.15301	0.00161596	0.011435	1.50158	RGL3	TRUE	Up-regulated in Suffolk	369.555	254.751	341.521	462.604	381.684	444.107	546.068	328.802	361.537	330.795	398.173	655.755	1127.39	674.032	524.896	461.347	358.144	543.793
ENSOARG00000008197	710.361	-0.586163	0.136812	-4.28432	1.83295e-05	0.000468744	1.50125	LIG3	TRUE	Up-regulated in Suffolk	523.443	669.262	590.251	509.331	560.286	618.613	486.342	516.083	650.103	634.491	944.973	1007.57	1182.94	672.125	485.209	992.84	757.811	984.823
ENSOARG00000008074	3208.23	-0.585274	0.100013	-5.8519	4.85989e-09	1.13776e-06	1.50032	CUL4A	TRUE	Up-regulated in Suffolk	2273.5	2794.49	2501.48	2592.61	2758.82	2502.88	2917.28	2634.65	2517.49	2632.34	4600.09	4530.45	4726.03	3700.98	2899.73	3251.01	3260.92	4653.29
ENSOARG00000019502	2956.38	-0.584653	0.183283	-3.18948	0.0014253	0.010438	1.49968	CELSR1	TRUE	Up-regulated in Suffolk	1548.99	1967.2	1904.79	1712.57	3497.71	3463.64	3253.14	2021.96	2580.51	1817.5	4762.48	4729.1	3349.48	4273.95	2438.85	2447.03	3197.34	4248.65
ENSOARG00000008898	474.649	-0.584035	0.129594	-4.50651	6.59038e-06	0.000231815	1.49904	POLRMT	TRUE	Up-regulated in Suffolk	390.897	436.099	320.901	376.158	431.548	349.011	393.262	356.767	369.829	430.781	644.967	721.57	743.421	544.374	355.905	488.326	461.953	727.913
ENSOARG00000018552	1001.04	-0.583639	0.158855	-3.67377	0.000238997	0.0028957	1.49863	HCFC1	TRUE	Up-regulated in Suffolk	726.755	870.472	819.65	841.876	885.76	688.219	877.278	778.786	714.781	889.595	1452.32	1603.49	1803	980.063	702.849	914.6	853.835	1615.32
ENSOARG00000010087	1872.16	-0.58347	0.186287	-3.13169	0.00173802	0.012063	1.49845	STAP2	TRUE	Up-regulated in Suffolk	1185.05	1809.16	1014.25	1277.22	1601.98	1742.12	1520.3	1710.11	1729.74	1456.81	3012.91	2074.96	854.526	3608.5	2035.57	2386.32	2728.9	1950.38
ENSOARG00000002178	111.145	-0.583021	0.196569	-2.96557	0.00302118	0.0176895	1.49798		TRUE	Up-regulated in Suffolk	50.5471	97.5827	113.411	75.543	104.26	79.4099	121.779	59.3199	110.285	79.4282	150.462	162.742	124.993	112.498	75.5339	124.105	116.786	241.924
ENSOARG00000012149	302.641	-0.582579	0.2036	-2.86099	0.00422321	0.0223233	1.49752	GJA5	TRUE	Up-regulated in Suffolk	321.255	234.026	318.323	173.671	192.202	253.916	183.057	283.888	223.058	241.088	328.447	624.643	374.978	247.876	325.18	233.371	220.596	667.967
ENSOARG00000011166	127.631	-0.581989	0.108583	-5.36006	8.31941e-08	9.43408e-06	1.49691	BLOC1S4	TRUE	Up-regulated in Suffolk	101.094	119.172	105.678	95.7917	101.541	89.2136	96.1825	103.386	110.285	117.741	198.169	155.562	156.854	122.031	143.386	133.548	194.643	153.076
ENSOARG00000008363	2024.76	-0.581187	0.153641	-3.78256	0.000155224	0.00210963	1.49608	DDX54	TRUE	Up-regulated in Suffolk	1734.33	2058.74	1662.5	1742.16	1306.43	1304.87	1434.2	1316.9	1793.59	2042.7	2937.67	2790.55	2319.31	1670.3	1487.63	3503.27	2281.22	3059.37
ENSOARG00000004434	1390.31	-0.580468	0.172169	-3.37116	0.000748509	0.00655284	1.49533	PEPD	TRUE	Up-regulated in Suffolk	1053.63	1089.82	1149.57	1112.12	1160.46	1202.91	1576.15	984.711	1081.29	814.839	2097.29	1897.86	2780.88	1443.4	1605.41	911.902	1056.26	2007.11
ENSOARG00000018717	5367.59	-0.580251	0.157041	-3.69467	0.00022017	0.0027291	1.49511	SREBF2	TRUE	Up-regulated in Suffolk	3713.53	5127.84	4557.05	4251.44	2965.53	4437.15	3539.36	3822.74	5771.32	5272.16	7852.45	7799.66	4235.86	7601.21	3884.23	7013.28	6301.25	8470.55
ENSOARG00000017458	619.953	-0.579975	0.197938	-2.92969	0.00339303	0.0191485	1.49482	TMEM97	TRUE	Up-regulated in Suffolk	411.116	628.674	729.437	390.176	377.151	428.421	405.673	329.649	808.482	467.224	864.238	846.02	416.642	677.845	454.483	897.063	1109.47	917.384
ENSOARG00000001685	209.773	-0.579896	0.160365	-3.616	0.000299188	0.00341946	1.49474	MMACHC	TRUE	Up-regulated in Suffolk	161.751	219.345	172.694	184.574	142.338	144.114	136.517	123.724	233.838	178.48	288.997	293.175	246.718	245.016	122.903	302.169	320.512	259.051
ENSOARG00000011492	439.524	-0.579548	0.162386	-3.56879	0.000358629	0.00389925	1.49438	SLC35A2	TRUE	Up-regulated in Suffolk	312.269	510.366	386.627	321.642	292.836	398.03	290.099	263.55	400.51	380.321	673.408	682.081	382.331	470.964	294.454	613.78	560.572	677.601
ENSOARG00000010011	2846.41	-0.579423	0.193482	-2.99426	0.00275114	0.0166317	1.49425	CCT6A	TRUE	Up-regulated in Suffolk	2303.82	3245.27	2689.64	2218.78	1921.11	1657.8	1767.74	1770.28	2638.55	2665.05	4141.37	4155.91	3526.76	1652.19	1650.22	4799.63	4013.54	4417.79
ENSOARG00000006399	2389.16	-0.578867	0.163604	-3.53797	0.000403222	0.00423807	1.49368	DSG2	TRUE	Up-regulated in Suffolk	1338.94	2188.27	1894.47	1342.64	2149.58	2407.79	1923.65	1831.29	2769.57	1484.84	3515.67	3423.57	2645.27	2525.47	1714.23	2426.79	3994.08	3428.68
ENSOARG00000016678	741.975	-0.577845	0.216993	-2.66233	0.0077603	0.0345295	1.49262	SOAT1	TRUE	Up-regulated in Suffolk	664.975	716.758	561.899	355.909	415.228	504.89	518.144	566.081	984.275	640.097	922.037	927.391	392.134	975.297	454.483	902.459	1324.87	1528.62
ENSOARG00000013781	176.978	-0.57768	0.17009	-3.39602	0.000683735	0.00609608	1.49245	PARD6B	TRUE	Up-regulated in Suffolk	88.7382	129.535	158.517	113.704	201.268	180.388	183.057	128.809	154.234	93.4449	212.848	272.832	256.521	224.995	142.106	161.876	207.619	275.108
ENSOARG00000006313	1514.29	-0.574998	0.161603	-3.55787	0.000373876	0.00401313	1.48968	ALDH18A1	TRUE	Up-regulated in Suffolk	1163.71	1892.93	1357.06	1043.58	1044.42	1287.22	1000.61	749.126	1486.78	1251.23	1998.21	2027.1	1726.21	1614.05	1026.75	2038.29	2308.47	2241.54
ENSOARG00000010712	347.949	-0.574863	0.196976	-2.91788	0.00352416	0.0196743	1.48954	KLHL25	TRUE	Up-regulated in Suffolk	256.105	389.467	277.083	250.772	231.186	246.073	205.551	242.364	315.93	386.862	517.442	508.569	751.59	368	170.271	373.664	332.191	439.959
ENSOARG00000001504	1382.06	-0.574439	0.14609	-3.93192	8.42694e-05	0.001379	1.4891	SREBF1	TRUE	Up-regulated in Suffolk	1107.54	1325.57	1149.57	1144.05	779.687	1075.46	1045.6	883.867	1403.86	1322.25	1921.14	1790.16	2269.48	1220.31	1047.23	1924.98	1450.74	2015.68
ENSOARG00000020958	1014.72	-0.574419	0.158071	-3.63374	0.000279347	0.0032568	1.48908	LEO1	TRUE	Up-regulated in Suffolk	696.426	1046.64	1055.49	711.039	675.426	679.396	712.836	711.839	1061.39	883.989	1467	1569.98	1282.61	805.597	805.268	1027.91	1362.5	1709.52
ENSOARG00000010349	1330.37	-0.574365	0.123666	-4.64439	3.4108e-06	0.000142501	1.48902	SYMPK	TRUE	Up-regulated in Suffolk	1019.93	1192.58	1038.74	1122.24	1095.19	1038.21	1089.81	1081.32	1052.27	1121.34	1951.42	1960.09	1878.98	1413.85	955.055	1759.05	1183.43	1993.2
ENSOARG00000005791	9276.95	-0.574299	0.138972	-4.13233	3.59101e-05	0.000736208	1.48895	ACTN4	TRUE	Up-regulated in Suffolk	7502.31	8606.27	7286.64	7150.11	7511.28	6854.74	7825.69	6494.68	7891.62	8382.94	14436.1	14474.5	7977.48	8470.68	7974.58	10540.8	10637.9	16966.8
ENSOARG00000002537	412.713	-0.57413	0.147179	-3.90085	9.58563e-05	0.00151234	1.48878		TRUE	Up-regulated in Suffolk	332.487	382.559	417.558	317.748	263.824	287.248	307.939	287.278	363.195	396.206	445.881	652.165	635.584	306.031	336.702	531.493	600.799	564.132
ENSOARG00000006396	68.7292	-0.573999	0.222053	-2.58409	0.00976357	0.0409827	1.48864	USP35	TRUE	Up-regulated in Suffolk	43.8075	63.0401	52.8391	69.3127	52.5835	57.8418	48.0913	44.0662	38.973	79.4282	64.2215	88.5509	171.559	46.7151	65.292	105.219	42.8215	102.764
ENSOARG00000013683	459.648	-0.57392	0.195256	-2.93886	0.00329421	0.0187438	1.48856	LMNB2	TRUE	Up-regulated in Suffolk	356.076	550.09	313.168	395.627	252.038	313.718	238.129	394.054	458.555	429.846	642.215	793.368	602.906	381.348	249.646	491.024	586.525	825.324
ENSOARG00000011441	911.206	-0.5739	0.108531	-5.28783	1.23776e-07	1.23904e-05	1.48854	ATP13A2	TRUE	Up-regulated in Suffolk	734.618	845.428	635.358	789.697	631.002	766.649	674.053	677.942	668.345	1025.09	1291.77	983.633	1231.14	1369.04	1103.56	987.444	887.573	1099.36
ENSOARG00000009885	578.624	-0.573736	0.217096	-2.6421	0.00823932	0.0361107	1.48837		TRUE	Up-regulated in Suffolk	363.939	556.135	363.43	352.794	427.921	551.948	352.152	455.916	604.496	602.72	1026.63	992.009	254.887	1009.62	369.988	508.561	735.751	886.341
ENSOARG00000018626	63.7842	-0.573452	0.15261	-3.75762	0.000171537	0.0022697	1.48808		TRUE	Up-regulated in Suffolk	40.4377	61.313	51.5503	49.064	52.5835	48.0381	51.1939	51.6931	57.2157	55.1325	68.8087	89.7475	84.1454	61.0156	66.5722	52.6097	81.7501	125.244
ENSOARG00000014255	359.699	-0.573213	0.157342	-3.643	0.000269482	0.00317495	1.48783	BOP1	TRUE	Up-regulated in Suffolk	326.871	333.335	270.639	299.057	320.034	251.955	217.186	233.042	292.712	375.648	427.532	504.979	430.531	352.747	249.646	613.78	352.953	621.937
ENSOARG00000001581	210.173	-0.57273	0.170395	-3.36082	0.000777115	0.00675034	1.48734		TRUE	Up-regulated in Suffolk	142.655	212.437	173.982	172.113	186.762	162.741	149.703	156.774	165.013	182.218	314.685	343.434	367.626	212.601	116.501	221.231	186.857	315.786
ENSOARG00000009634	785.323	-0.572703	0.0959021	-5.97175	2.34718e-09	6.81386e-07	1.48731	PPP1R37	TRUE	Up-regulated in Suffolk	538.046	682.215	659.844	583.317	689.025	612.731	671.726	610.148	691.563	689.623	1148.65	989.616	1016.28	737.908	706.69	1060.29	992.68	1055.47
ENSOARG00000016103	7846.87	-0.572607	0.225977	-2.53311	0.0113054	0.0454314	1.48721	GREB1	TRUE	Up-regulated in Suffolk	4688.52	9407.66	8971.05	4464.83	4454.19	3520.51	4735.44	4342.22	10585.7	7489.61	14844.3	12813.5	6613.99	6937.67	5557.5	6913.46	12231.4	12672.1
ENSOARG00000014783	94.5435	-0.572571	0.211843	-2.7027	0.0068779	0.0315198	1.48717		TRUE	Up-regulated in Suffolk	46.054	71.6757	136.608	58.4096	81.5951	61.7632	84.5475	74.5736	96.1887	47.6569	125.691	163.939	126.627	55.2954	84.4955	89.0319	153.119	144.512
ENSOARG00000020545	1591.54	-0.572057	0.171431	-3.3367	0.000847794	0.00714566	1.48664	ELOVL1	TRUE	Up-regulated in Suffolk	1273.79	1691.72	1533.62	1215.7	1013.59	1208.8	992.076	979.626	1494.24	1490.45	2296.38	2135.99	1020.37	1754.2	1159.89	2610.25	2260.46	2516.65
ENSOARG00000018956	452.655	-0.572045	0.148557	-3.85056	0.000117849	0.00173487	1.48663	SLC25A46	TRUE	Up-regulated in Suffolk	316.762	367.878	472.974	308.402	395.283	357.835	355.255	296.6	422.069	391.534	575.241	668.918	662.543	423.296	344.383	422.227	535.918	830.677
ENSOARG00000000415	345.989	-0.571679	0.216143	-2.6441	0.00819096	0.0359515	1.48625	RNF122	TRUE	Up-regulated in Suffolk	271.831	325.563	252.597	265.569	252.945	232.347	296.304	301.684	310.955	264.449	573.406	418.822	665.811	646.384	98.5781	342.638	332.191	375.731
ENSOARG00000000329	83.9386	-0.571164	0.181887	-3.14022	0.00168819	0.0117921	1.48572	SRFBP1	TRUE	Up-regulated in Suffolk	44.9307	67.3579	86.3468	85.6673	58.0232	62.7436	65.1559	71.1839	85.4089	51.3947	65.1389	104.107	127.444	62.9224	83.2153	120.058	110.298	159.499
ENSOARG00000004656	362.76	-0.570919	0.128088	-4.45728	8.30063e-06	0.00027136	1.48547		TRUE	Up-regulated in Suffolk	336.981	354.925	279.661	318.527	286.49	235.289	252.091	258.465	298.517	339.205	515.607	503.783	393.768	336.539	291.894	578.707	463.251	485.989
ENSOARG00000011530	4425.15	-0.570523	0.145159	-3.93015	8.48921e-05	0.00138762	1.48506	HID1	TRUE	Up-regulated in Suffolk	3229.4	3304.86	3450.01	2935.27	3688.1	4556.76	4037.34	3738.85	4238.94	2859.41	6156.09	5171.85	4579.8	9391.64	4658.78	4107.61	5219.03	4328.94
ENSOARG00000002236	1005.55	-0.57029	0.094798	-6.01581	1.78984e-09	5.30194e-07	1.48482	STXBP2	TRUE	Up-regulated in Suffolk	730.124	887.743	760.367	711.818	871.255	927.429	888.137	756.753	895.55	811.102	1387.18	1359.38	1071.02	1503.46	1033.15	944.277	1257.4	1303.82
ENSOARG00000016828	3321.99	-0.56997	0.160939	-3.54131	0.000398141	0.00420598	1.48449	PLVAP	TRUE	Up-regulated in Suffolk	3042.93	3660.64	2940.95	2379.99	1863.09	2348.96	1927.53	2567.7	3372.41	2884.64	4890.01	5818.03	2508.02	4370.24	3038	4778.04	4208.19	3196.39
ENSOARG00000021168	361.481	-0.569744	0.214951	-2.64995	0.00805026	0.0354627	1.48426	PLEKHH1	TRUE	Up-regulated in Suffolk	224.654	200.347	247.442	166.662	465.092	449.009	479.361	233.042	272.811	161.66	284.409	387.709	545.72	610.156	568.424	362.872	480.12	367.168
ENSOARG00000011925	4745.37	-0.569735	0.186378	-3.05648	0.00223951	0.0144026	1.48425	FAM129B	TRUE	Up-regulated in Suffolk	3356.33	4678.79	2969.3	3033.4	3508.59	3781.28	3167.82	3217.68	4656.03	5989.82	7855.2	7194.16	3267.78	5144.38	3327.33	5592.82	5600.53	9075.36
ENSOARG00000003115	1626.87	-0.569323	0.0937323	-6.07392	1.24825e-09	4.00781e-07	1.48383	GALNT2	TRUE	Up-regulated in Suffolk	1194.03	1449.06	1461.45	1147.16	1289.2	1644.08	1120.84	1403.34	1481.8	1148.44	2052.34	1739.91	1848.75	2548.36	1983.08	1773.89	1991.85	2006.04
ENSOARG00000001516	2184.64	-0.569131	0.206217	-2.7593	0.00579253	0.027896	1.48363	SERINC2	TRUE	Up-regulated in Suffolk	1469.23	2011.24	1643.17	1551.36	1250.22	2116.62	1342.68	1725.36	2455.3	2011.87	3787.23	2697.21	1200.91	4224.38	1175.26	2406.56	2875.53	3379.44
ENSOARG00000008780	2826.58	-0.568839	0.148557	-3.82892	0.000128705	0.00184419	1.48333	SLC39A7	TRUE	Up-regulated in Suffolk	2172.4	3107.96	2846.87	2098.07	1620.12	2317.59	2086.54	1567.74	2728.11	2477.22	4219.35	3526.48	2515.38	3193.79	2355.63	4519.04	3802.03	3724.13
ENSOARG00000002955	97.3156	-0.568602	0.152692	-3.72357	0.000196425	0.00251421	1.48308		TRUE	Up-regulated in Suffolk	83.1219	79.4478	76.0367	88.0037	74.3422	73.5277	74.4639	65.2519	83.7505	96.2482	157.801	147.186	154.403	86.7566	79.3746	95.7767	89.5359	146.653
ENSOARG00000004957	177.335	-0.567856	0.215742	-2.63139	0.00850358	0.0370103	1.48232	PRKAR2B	TRUE	Up-regulated in Suffolk	113.45	152.851	246.153	109.81	139.618	133.33	169.871	147.452	102.822	111.199	229.362	190.265	468.927	200.208	229.162	111.964	137.548	198.035
ENSOARG00000012366	244.004	-0.567685	0.133599	-4.24909	2.14638e-05	0.000519246	1.48214	MFSD12	TRUE	Up-regulated in Suffolk	175.23	257.342	179.137	207.159	203.081	195.093	158.236	166.096	242.959	208.382	337.622	337.451	376.612	206.881	206.118	337.242	288.072	309.363
ENSOARG00000002562	421.026	-0.567311	0.203681	-2.78466	0.00535834	0.0263477	1.48176	IL6R	TRUE	Up-regulated in Suffolk	254.982	294.475	311.88	210.274	611.963	381.364	361.46	344.055	328.368	295.286	444.963	433.181	1078.37	495.752	404.554	366.919	381.501	579.119
ENSOARG00000003222	528	-0.566474	0.12508	-4.52882	5.93128e-06	0.000212051	1.4809	CANT1	TRUE	Up-regulated in Suffolk	426.842	512.957	498.749	371.485	408.882	438.225	416.532	370.326	462.701	415.83	791.759	700.031	790.804	567.255	382.79	569.264	591.715	787.858
ENSOARG00000016577	942.092	-0.566314	0.171205	-3.30756	0.000941127	0.00770906	1.48073	MRPL17	TRUE	Up-regulated in Suffolk	755.96	964.6	1085.13	693.905	519.489	601.947	598.814	670.315	757.9	1004.53	1532.14	1275.61	1108.6	889.493	608.112	1158.76	1158.78	1573.58
ENSOARG00000008750	38.0604	-0.566084	0.207621	-2.72587	0.00641332	0.0299901	1.4805	PAQR8	TRUE	Up-regulated in Suffolk	38.1911	34.5425	36.0852	26.479	32.638	28.4307	32.5779	22.8805	23.2179	33.6402	41.2852	35.899	84.1454	35.2747	40.9675	36.4221	28.5477	73.8617
ENSOARG00000002256	938.203	-0.566076	0.128627	-4.40082	1.0784e-05	0.000329621	1.48049	TRAP1	TRUE	Up-regulated in Suffolk	705.413	879.107	802.896	723.5	915.679	727.434	718.266	681.332	796.873	722.329	1294.52	1374.93	1158.43	941.929	646.519	1207.33	1043.29	1547.88
ENSOARG00000008374	445.985	-0.565322	0.226581	-2.49434	0.0126193	0.0493851	1.47972	GCNT1	TRUE	Up-regulated in Suffolk	221.284	530.228	453.643	242.984	409.789	423.519	293.202	248.296	544.793	203.71	669.738	782.598	205.054	498.612	344.383	642.109	650.108	663.685
ENSOARG00000003756	702.2	-0.563975	0.0903619	-6.24133	4.33874e-10	1.74936e-07	1.47834	ANKS3	TRUE	Up-regulated in Suffolk	587.469	585.496	608.294	563.068	656.387	520.576	632.167	572.013	464.359	582.162	755.061	857.986	1012.2	757.928	756.619	875.48	766.894	1085.45
ENSOARG00000011098	136.111	-0.563876	0.165301	-3.41134	0.000646434	0.00584246	1.47824	PDP2	TRUE	Up-regulated in Suffolk	75.259	111.4	152.073	100.464	96.1009	102.939	101.612	120.335	141.795	105.593	178.903	214.197	114.372	184.954	88.3362	175.366	219.298	166.992
ENSOARG00000013933	434.852	-0.563623	0.125072	-4.50633	6.59592e-06	0.000231815	1.47798	SPPL2B	TRUE	Up-regulated in Suffolk	338.104	354.925	381.472	323.978	406.162	350.972	367.665	375.41	299.346	365.369	644.05	650.969	594.737	430.923	335.422	430.321	489.203	688.306
ENSOARG00000018179	272.768	-0.563311	0.189526	-2.97179	0.00296072	0.0174482	1.47766	CCDC159	TRUE	Up-regulated in Suffolk	157.258	138.17	193.314	223.514	236.626	275.484	271.483	238.975	223.887	250.432	261.473	229.754	369.26	622.55	380.23	338.591	317.917	180.908
ENSOARG00000011000	889.251	-0.562788	0.130886	-4.29977	1.70974e-05	0.000448767	1.47712	DNAJC11	TRUE	Up-regulated in Suffolk	635.77	930.058	838.982	660.417	708.064	620.574	663.97	588.962	837.505	795.216	1233.05	1281.59	1147.81	730.281	746.377	1060.29	1193.81	1333.79
ENSOARG00000013036	1615.43	-0.562769	0.109891	-5.12109	3.03772e-07	2.32066e-05	1.4771	CSNK1G2	TRUE	Up-regulated in Suffolk	1294.01	1600.18	1403.46	1196.23	1246.59	1268.6	1226.33	1173.69	1439.51	1409.15	2367.94	2214.97	2044	1715.11	1281.52	2124.62	1686.91	2384.98
ENSOARG00000002149	4000.85	-0.562638	0.191339	-2.94011	0.00328096	0.0187051	1.47697	SND1	TRUE	Up-regulated in Suffolk	3212.55	3959.44	3943.6	3101.16	2194	2766.6	2853.67	2374.49	3981.88	4011.59	6332.24	5560.76	3508.78	2726.64	2397.88	6426.48	6010.58	6652.91
ENSOARG00000004014	156.527	-0.562499	0.170072	-3.30706	0.000942803	0.00771408	1.47683	NAA40	TRUE	Up-regulated in Suffolk	121.313	153.714	121.143	126.165	109.7	106.86	152.03	106.776	124.382	152.315	234.867	229.754	276.945	105.824	117.782	157.829	173.881	246.206
ENSOARG00000015048	2460.16	-0.562164	0.144628	-3.88683	0.000101563	0.00157836	1.47648	CYC1	TRUE	Up-regulated in Suffolk	1963.47	2726.27	2091.65	2098.85	1674.51	1873.49	1599.42	1454.19	2357.45	2264.17	3735.86	3569.56	2191.05	3087.01	1789.77	3253.71	3094.83	3457.58
ENSOARG00000002567	3044.08	-0.561664	0.110288	-5.09264	3.53112e-07	2.5886e-05	1.47597	AHSA1	TRUE	Up-regulated in Suffolk	2399.3	2673.59	2638.09	2446.19	2748.85	2307.79	2569	2273.65	2441.2	2491.24	4768.9	4233.69	3724.46	2624.63	2514.38	4121.1	3594.41	4222.96
ENSOARG00000000946	1127.93	-0.561561	0.184115	-3.04967	0.0022909	0.01461	1.47586	GTPBP6	TRUE	Up-regulated in Suffolk	789.658	838.52	704.951	777.236	637.348	1219.58	1213.92	1152.5	1009.15	810.167	2088.12	1686.06	1017.91	1888.62	779.663	1572.9	905.74	1210.69
ENSOARG00000006640	653.998	-0.561223	0.119582	-4.6932	2.68958e-06	0.00011866	1.47552	BLVRB	TRUE	Up-regulated in Suffolk	629.03	595.859	416.269	560.732	593.831	552.928	559.255	446.594	505.82	501.799	950.478	694.047	605.357	786.53	569.705	1000.93	948.561	854.227
ENSOARG00000014516	779.29	-0.561111	0.157452	-3.56354	0.000365882	0.00395632	1.47541	NOP14	TRUE	Up-regulated in Suffolk	573.99	886.88	692.063	658.86	689.932	479.401	525.901	507.609	606.154	736.346	892.679	1165.52	919.881	744.581	526.177	1374.6	886.275	1160.38
ENSOARG00000008903	460.597	-0.56051	0.122602	-4.57175	4.83669e-06	0.000182349	1.47479	CHN2	TRUE	Up-regulated in Suffolk	329.118	305.701	396.938	361.36	380.777	400.971	435.924	366.089	491.723	308.368	480.744	466.687	746.689	555.814	536.419	636.713	672.168	418.55
ENSOARG00000015090	533.851	-0.560052	0.148878	-3.76166	0.000168789	0.00224151	1.47432	EAF1	TRUE	Up-regulated in Suffolk	314.515	543.181	425.29	362.918	442.427	391.167	518.144	372.868	466.017	526.095	882.587	672.508	499.971	531.98	417.357	617.827	737.049	887.411
ENSOARG00000012551	395.952	-0.559715	0.162601	-3.44209	0.000577233	0.00541739	1.47398	GTF3A	TRUE	Up-regulated in Suffolk	302.159	441.281	346.676	281.145	310.968	243.131	297.08	237.28	390.559	379.386	472.487	601.907	549.805	356.56	286.773	586.801	369.822	673.319
ENSOARG00000004068	1433.4	-0.559434	0.168129	-3.32713	0.000877452	0.00732808	1.47369	AP1B1	TRUE	Up-regulated in Suffolk	961.518	1443.01	1168.9	1080.19	980.955	1001.94	1123.94	995.727	1323.42	1600.71	2456.01	2387.28	1742.55	1133.56	983.221	1556.71	1513.03	2348.59
ENSOARG00000017829	2938.55	-0.558303	0.171833	-3.24884	0.00115876	0.0089304	1.47254	ACLY	TRUE	Up-regulated in Suffolk	2310.56	3202.09	2783.72	2362.08	1879.41	2021.52	1746.02	1860.95	2924.63	2846.33	3434.93	3574.34	2365.06	2991.67	2195.6	5703.44	3866.91	4824.56
ENSOARG00000009416	5343.85	-0.558173	0.160126	-3.48561	0.000491011	0.00485161	1.4724	PTBP1	TRUE	Up-regulated in Suffolk	4336.94	5846.32	4968.16	4105.02	3525.82	3696.97	3584.35	3636.31	4782.9	5146.01	7603.82	8347.72	6664.65	4266.33	3571.86	6727.3	6136.45	9242.35
ENSOARG00000007184	2691.54	-0.557864	0.153978	-3.62282	0.000291404	0.00336227	1.47209	BCAP31	TRUE	Up-regulated in Suffolk	2315.06	2854.94	2736.03	1851.97	1772.43	1914.66	1849.19	1618.59	2626.12	2461.34	4385.41	3677.26	2428.78	2396.77	2187.92	3369.72	3968.13	4033.49
ENSOARG00000013679	586.188	-0.556834	0.181654	-3.06507	0.00217619	0.0140764	1.47104	URB1	TRUE	Up-regulated in Suffolk	377.418	458.552	500.038	400.3	596.551	435.284	434.373	462.695	404.656	698.968	670.656	840.037	914.98	397.555	369.988	1009.03	625.453	954.85
ENSOARG00000016937	710	-0.556784	0.180906	-3.07744	0.00208786	0.0136634	1.47099	F2R	TRUE	Up-regulated in Suffolk	539.169	747.846	885.377	390.955	547.594	486.263	669.399	652.519	446.116	413.961	845.889	989.616	998.308	793.203	681.085	489.675	788.954	1414.08
ENSOARG00000009427	194.232	-0.556423	0.205644	-2.70499	0.00683058	0.0313554	1.47062	GLRX	TRUE	Up-regulated in Suffolk	162.874	152.851	134.031	165.883	176.789	178.427	167.544	145.757	135.991	153.25	191.747	283.602	468.927	307.938	194.596	111.964	110.298	253.699
ENSOARG00000017165	370.276	-0.556342	0.125657	-4.4276	9.52884e-06	0.000303314	1.47054	GFER	TRUE	Up-regulated in Suffolk	296.543	391.194	359.564	319.306	243.879	306.856	266.053	221.179	317.588	317.713	491.753	464.294	362.724	368.954	349.504	581.405	533.322	473.143
ENSOARG00000015437	786.104	-0.555611	0.17608	-3.1552	0.00160388	0.011384	1.46979	TSR1	TRUE	Up-regulated in Suffolk	558.264	879.971	732.015	614.468	582.952	575.477	506.51	432.188	816.774	706.443	893.596	1153.56	968.081	508.146	594.029	1289.61	990.085	1347.71
ENSOARG00000017451	116.438	-0.555099	0.173938	-3.19159	0.00141494	0.0103936	1.46927	AC091167.7	TRUE	Up-regulated in Suffolk	88.7382	102.764	87.6356	83.331	87.0348	106.86	62.8289	83.8953	113.602	131.757	148.627	135.22	81.6946	147.772	85.7758	188.856	194.643	164.851
ENSOARG00000011198	3561.46	-0.554815	0.141869	-3.91059	9.20725e-05	0.00147184	1.46898	FAM234A	TRUE	Up-regulated in Suffolk	2079.17	2643.37	2760.52	2440.74	2846.76	3927.36	3721.64	2855.83	3670.1	2254.83	5273.5	4143.94	4822.43	5769.79	3953.37	3040.57	3608.68	4293.61
ENSOARG00000005976	599.222	-0.55409	0.158577	-3.49392	0.000475988	0.00474101	1.46824	HCFC1	TRUE	Up-regulated in Suffolk	385.281	584.632	505.193	499.986	493.197	446.068	497.202	503.372	464.359	523.291	807.356	950.127	1017.1	454.757	434	580.056	624.156	1015.87
ENSOARG00000010174	173.667	-0.553925	0.143377	-3.86314	0.000111939	0.00167851	1.46807	RHOBTB2	TRUE	Up-regulated in Suffolk	138.162	158.032	125.01	151.865	159.564	163.722	159.011	143.215	98.6763	128.954	208.261	226.164	339.85	188.767	172.832	161.876	168.691	233.36
ENSOARG00000013277	329.954	-0.553628	0.13428	-4.12291	3.74122e-05	0.000757088	1.46777	TLE2	TRUE	Up-regulated in Suffolk	307.776	242.661	252.597	254.666	321.847	251.955	324.228	300.837	190.719	262.58	342.209	420.018	537.551	389.928	482.649	459.998	260.822	336.124
ENSOARG00000004047	690.911	-0.553533	0.103734	-5.3361	9.49686e-08	1.02035e-05	1.46768	RBFA	TRUE	Up-regulated in Suffolk	568.374	620.038	581.23	475.843	629.189	563.712	611.224	592.352	551.426	499.93	1003.69	929.784	726.265	763.649	565.864	984.746	811.013	958.061
ENSOARG00000005790	940.351	-0.553488	0.204548	-2.70536	0.00682299	0.0313539	1.46763	RDH10	TRUE	Up-regulated in Suffolk	645.879	599.313	780.988	625.372	692.652	705.866	1730.51	578.793	645.957	613.933	1609.21	1494.6	1061.21	985.784	837.274	754.073	923.906	1641.02
ENSOARG00000000275	256.975	-0.55339	0.158488	-3.49143	0.000480449	0.00476022	1.46753		TRUE	Up-regulated in Suffolk	180.846	257.342	221.666	198.593	181.322	197.054	196.243	179.655	271.982	219.595	411.017	367.366	415.009	217.368	186.914	265.747	247.846	409.986
ENSOARG00000010405	2801.64	-0.553074	0.195064	-2.83491	0.00458392	0.0235691	1.46721	BMP1	TRUE	Up-regulated in Suffolk	2703.71	2737.5	2888.11	2355.07	1606.52	2010.74	1944.59	2088.91	1993.43	2432.37	4134.95	3862.73	6029.88	2146.99	2378.68	2193.42	1977.58	4944.45
ENSOARG00000005843	329.301	-0.552059	0.11498	-4.80152	1.57464e-06	7.85428e-05	1.46618	JAGN1	TRUE	Up-regulated in Suffolk	308.899	290.157	340.232	230.523	242.066	273.523	235.027	272.024	268.665	253.236	492.671	392.496	343.117	404.229	275.251	518.004	412.644	374.661
ENSOARG00000016360	2833.88	-0.551421	0.104963	-5.25344	1.49281e-07	1.43498e-05	1.46553	GAK	TRUE	Up-regulated in Suffolk	2127.47	2711.59	2402.25	2035.77	2281.04	2200.93	2287.44	2119.42	2578.02	2624.87	4035.86	4222.92	3262.07	3150.88	2443.97	3094.53	3128.56	4302.18
ENSOARG00000015119	97.6533	-0.550785	0.184144	-2.99145	0.00277655	0.0167575	1.46488	TRMT10A	TRUE	Up-regulated in Suffolk	75.259	96.7191	110.833	80.9946	42.6108	63.724	66.7072	59.3199	108.627	90.6415	120.186	110.09	94.7657	80.083	94.7374	161.876	169.988	130.596
ENSOARG00000006830	1960.09	-0.550455	0.128223	-4.29286	1.76388e-05	0.000456376	1.46455	IL27RA	TRUE	Up-regulated in Suffolk	1322.09	1687.4	1849.37	1218.81	1963.72	1630.35	1521.08	1471.13	1888.12	1577.35	2551.43	2923.38	2768.63	2336.71	1601.57	1659.23	2621.2	2690.07
ENSOARG00000014450	5112.56	-0.549917	0.0989697	-5.55638	2.75431e-08	4.39328e-06	1.464	AP3D1	TRUE	Up-regulated in Suffolk	3847.19	4626.11	4308.32	3971.85	4333.61	4145	4562.46	4011.72	4080.56	4319.96	7719.42	7043.39	6451.42	5553.38	4213.25	5764.14	5531.76	7542.46
ENSOARG00000002175	98.4702	-0.549882	0.173112	-3.17604	0.00149302	0.0107817	1.46397	DNASE1	TRUE	Up-regulated in Suffolk	76.3822	70.8122	51.5503	71.6491	110.607	77.4492	65.1559	125.419	82.0921	73.8215	102.754	145.989	168.291	127.751	89.6165	122.756	76.5597	133.808
ENSOARG00000002230	315.342	-0.549756	0.195236	-2.81539	0.0048718	0.0247166	1.46384	PRODH	TRUE	Up-regulated in Suffolk	184.216	205.528	284.816	273.357	296.462	400.971	312.593	255.923	166.672	185.955	486.248	357.793	312.073	682.612	293.174	257.653	267.31	452.804
ENSOARG00000012403	201.073	-0.549675	0.122879	-4.47343	7.69736e-06	0.000257436	1.46376	FAM207A	TRUE	Up-regulated in Suffolk	151.641	221.936	148.207	169.777	150.498	155.879	152.806	154.232	174.135	174.742	249.546	288.389	237.731	171.606	176.672	303.518	254.334	283.672
ENSOARG00000017246	698.581	-0.549575	0.177503	-3.09592	0.00196204	0.0130458	1.46365	SLC25A1	TRUE	Up-regulated in Suffolk	604.318	797.069	625.048	561.51	358.112	523.517	430.494	405.918	630.202	768.117	827.54	899.869	635.584	811.317	458.324	1293.66	947.264	996.598
ENSOARG00000007893	236.303	-0.548844	0.125285	-4.38073	1.18281e-05	0.000347577	1.46291	CEP170B	TRUE	Up-regulated in Suffolk	139.285	221.072	197.18	145.634	216.68	229.406	194.692	179.655	202.328	221.464	357.805	325.484	263.057	297.451	198.436	267.096	259.524	337.195
ENSOARG00000015552	701.137	-0.548788	0.191551	-2.86449	0.00417678	0.0221505	1.46286	PAX2	TRUE	Up-regulated in Suffolk	471.773	474.096	502.616	485.967	661.827	686.258	778.768	651.672	513.283	485.913	857.816	990.813	1669.84	989.597	572.265	543.634	487.906	796.422
ENSOARG00000018865	745.395	-0.548521	0.127743	-4.29385	1.75598e-05	0.000455143	1.46259	KIAA1671	TRUE	Up-regulated in Suffolk	525.69	629.538	646.957	545.156	739.796	606.848	579.422	632.181	616.934	616.736	884.422	1054.23	950.108	754.115	674.684	733.838	775.978	1450.47
ENSOARG00000005358	754.36	-0.548344	0.0871041	-6.29527	3.06866e-10	1.34974e-07	1.46241	TRAPPC12	TRUE	Up-regulated in Suffolk	541.415	669.262	488.439	624.593	640.975	724.493	613.551	642.35	607.813	683.082	1101.86	1087.74	897.824	846.592	821.911	817.474	835.668	933.441
ENSOARG00000004810	196.286	-0.547985	0.171377	-3.19725	0.00138747	0.0102407	1.46204	SOCS6	TRUE	Up-regulated in Suffolk	112.327	183.075	163.672	114.483	172.256	189.211	190.814	133.046	220.571	127.085	206.426	296.765	263.874	284.104	144.667	190.204	189.453	351.111
ENSOARG00000014753	862.087	-0.547425	0.129277	-4.23448	2.2908e-05	0.000545992	1.46148	ROMO1	TRUE	Up-regulated in Suffolk	791.904	816.931	842.848	662.754	585.672	682.337	626.738	515.236	697.368	880.251	1325.71	1153.55	928.868	820.851	739.976	1292.31	1005.66	1148.6
ENSOARG00000007909	1007.17	-0.547272	0.130854	-4.18225	2.88638e-05	0.000637557	1.46132	NOC2L	TRUE	Up-regulated in Suffolk	834.588	996.552	875.067	834.088	849.496	627.436	749.293	772.006	818.433	937.252	1278.01	1394.08	1268.72	832.291	879.522	1578.29	993.978	1609.97
ENSOARG00000002831	757.503	-0.54694	0.17737	-3.0833	0.00204721	0.013458	1.46098	IMPDH1	TRUE	Up-regulated in Suffolk	684.07	822.112	667.577	485.967	452.4	684.298	435.148	556.76	813.458	593.375	1117.45	1017.14	1363.48	720.747	523.616	665.041	768.192	1264.21
ENSOARG00000018980	4450.92	-0.545843	0.214387	-2.54547	0.0109132	0.0442719	1.45987	IDH1	TRUE	Up-regulated in Suffolk	4807.59	3850.63	3755.44	2964.09	1914.77	6866.51	2821.09	2577.03	3781.21	2746.34	4909.27	6053.77	4195.02	9567.06	2633.44	4968.25	6142.94	5562.11
ENSOARG00000006259	1667.42	-0.545826	0.124552	-4.38227	1.17451e-05	0.000346506	1.45986	GUK1	TRUE	Up-regulated in Suffolk	1536.63	1505.19	1400.88	1335.63	1293.74	1217.62	1290.71	1216.06	1430.39	1522.22	2279.86	1905.04	1386.36	1759.92	1436.42	2600.81	2120.31	2775.7
ENSOARG00000009402	1745.13	-0.545802	0.13328	-4.09506	4.22058e-05	0.000836887	1.45983	AC073896.1	TRUE	Up-regulated in Suffolk	1516.41	1887.75	1738.54	1193.11	1233.9	1315.66	1280.62	1156.74	1688.28	1365.23	2578.03	2205.4	1731.93	1680.79	1456.91	2351.25	2290.3	2741.45
ENSOARG00000010831	35.9052	-0.545607	0.1934	-2.82023	0.00479892	0.0244237	1.45963		TRUE	Up-regulated in Suffolk	16.849	34.5425	15.4651	35.8245	34.4513	27.4503	32.5779	24.5754	28.1932	42.0502	64.2215	27.5226	39.2134	52.4353	39.6873	40.469	41.5239	49.2411
ENSOARG00000010468	312.271	-0.545251	0.171977	-3.17016	0.00152354	0.0109585	1.45927	PRDM15	TRUE	Up-regulated in Suffolk	240.379	310.883	248.73	258.56	310.968	227.446	229.597	227.958	220.571	284.072	467.899	488.226	531.832	278.384	224.041	275.189	249.143	547.005
ENSOARG00000005266	416.208	-0.544866	0.110703	-4.92187	8.57195e-07	5.03732e-05	1.45889	POLR2I	TRUE	Up-regulated in Suffolk	443.691	336.79	278.372	342.669	388.03	319.6	360.684	310.158	301.833	358.828	553.222	585.154	537.551	485.265	395.593	468.092	389.286	636.923
ENSOARG00000000023	168.732	-0.544355	0.192754	-2.82426	0.00473896	0.0241609	1.45837	MT-CO3	TRUE	Up-regulated in Suffolk	179.723	107.945	128.876	162.768	104.26	146.075	114.023	109.318	131.016	190.628	139.452	151.972	104.569	207.834	263.728	334.544	269.905	190.542
ENSOARG00000016619	533.951	-0.544296	0.149033	-3.65211	0.00026009	0.0030818	1.45831	OGFOD3	TRUE	Up-regulated in Suffolk	483.005	495.685	614.738	418.991	289.209	384.305	445.232	296.599	501.674	464.421	792.677	776.615	578.398	667.358	409.675	578.707	634.537	779.295
ENSOARG00000013162	2681.64	-0.544189	0.187756	-2.89801	0.00375541	0.0205465	1.4582	LGMN	TRUE	Up-regulated in Suffolk	2337.52	2560.47	2260.48	1514.75	2213.95	2048.97	3652.61	1404.19	2264.58	1643.69	3768.88	3543.23	3412.38	4451.28	2244.25	1752.31	2606.92	4589.06
ENSOARG00000005895	173.712	-0.544188	0.170356	-3.19425	0.00140196	0.0103192	1.4582	TRMT61A	TRUE	Up-regulated in Suffolk	159.504	155.441	96.6569	173.671	164.097	108.821	121.779	111.86	154.234	176.611	214.683	281.209	215.674	134.425	130.584	250.908	179.072	297.588
ENSOARG00000003903	29562.1	-0.54417	0.154692	-3.51756	0.000435534	0.00447473	1.45818		TRUE	Up-regulated in Suffolk	24209.8	26481.2	26763.6	23858.3	24489.4	22246.5	20708.7	21586.5	25767	26808.4	42740.3	42840.7	39087.6	17522.9	20698.8	44262.3	42184.4	39861.8
ENSOARG00000014849	3042.37	-0.543907	0.203782	-2.66856	0.00761768	0.0340383	1.45792	NEDD9	TRUE	Up-regulated in Suffolk	2103.88	2691.73	3341.75	1927.52	2178.59	2163.68	3132.91	2205.01	2961.95	2050.18	2904.65	4586.7	7523.26	3169	3183.95	1943.86	2051.54	4642.58
ENSOARG00000001381	441.919	-0.54373	0.182991	-2.97114	0.00296699	0.017471	1.45774	PSEN2	TRUE	Up-regulated in Suffolk	468.403	398.966	429.156	324.757	330.913	296.072	303.285	251.686	421.24	389.665	634.875	677.295	430.531	312.705	284.212	586.801	543.703	870.284
ENSOARG00000009974	967.939	-0.543609	0.155085	-3.50501	0.000456599	0.00461207	1.45761	MPND	TRUE	Up-regulated in Suffolk	704.289	811.75	630.203	673.657	991.834	840.176	871.072	920.306	810.97	701.771	1145.89	1099.71	1381.46	1993.49	1308.4	782.401	953.752	801.774
ENSOARG00000014412	1186.45	-0.543242	0.148617	-3.65516	0.000257021	0.00305542	1.45724	NDUFS8	TRUE	Up-regulated in Suffolk	994.092	1259.08	935.639	1092.65	769.714	834.294	881.156	777.091	1102.02	1116.67	1900.04	1778.2	1069.38	1495.84	809.109	1489.26	1284.64	1767.33
ENSOARG00000014778	833.299	-0.543205	0.184496	-2.94392	0.00324083	0.0185858	1.45721	LYN	TRUE	Up-regulated in Suffolk	441.445	605.358	634.069	567.741	832.27	906.841	827.635	687.264	842.48	467.224	1214.7	1141.59	547.354	1715.11	852.637	775.656	1096.49	843.522
ENSOARG00000016549	135.749	-0.543172	0.169494	-3.2047	0.00135205	0.0100185	1.45717	LONRF3	TRUE	Up-regulated in Suffolk	126.929	121.762	145.63	71.6491	117.86	126.468	100.061	86.4376	124.382	94.3793	148.627	151.972	156.854	184	110.1	121.407	171.286	283.672
ENSOARG00000001300	247.771	-0.54262	0.178196	-3.04467	0.00232933	0.0148095	1.45661	XYLB	TRUE	Up-regulated in Suffolk	183.093	263.387	157.228	190.026	163.19	173.525	223.392	169.486	262.031	243.891	489.001	306.338	374.978	272.664	148.507	269.793	347.762	221.585
ENSOARG00000010201	1850.26	-0.542079	0.10341	-5.24198	1.58861e-07	1.49732e-05	1.45607	ZDHHC5	TRUE	Up-regulated in Suffolk	1423.18	1682.22	1355.77	1375.35	1592.01	1592.12	1374.48	1439.78	1701.54	1777.32	2548.68	2351.39	1871.62	2259.48	1605.41	2201.52	2168.33	2984.44
ENSOARG00000008854	668.456	-0.541186	0.143088	-3.782	0.000155574	0.00211124	1.45517	MIGA2	TRUE	Up-regulated in Suffolk	566.127	629.538	652.112	614.468	524.022	443.127	653.11	471.17	505.82	453.208	863.32	789.778	1303.03	937.162	619.634	566.566	661.787	778.224
ENSOARG00000006477	1415.88	-0.540904	0.165646	-3.26523	0.00109376	0.00859549	1.45488	MARS	TRUE	Up-regulated in Suffolk	1197.4	1519.87	1372.53	1154.95	963.729	955.86	942.433	851.664	1404.69	1265.24	1894.53	1842.82	1420.67	1113.54	998.583	2340.46	1811.48	2435.3
ENSOARG00000001489	907.968	-0.540876	0.130769	-4.13606	3.53317e-05	0.000728465	1.45486	TPST2	TRUE	Up-regulated in Suffolk	625.66	911.923	944.66	531.138	861.282	725.473	688.791	556.76	950.278	701.771	1308.28	1210.99	942.756	1324.23	869.28	1077.83	1157.48	954.85
ENSOARG00000011547	134.241	-0.540824	0.211248	-2.55951	0.0104821	0.0431015	1.4548	FOXF1	TRUE	Up-regulated in Suffolk	87.6149	137.307	159.806	128.501	71.6224	97.0565	81.4449	112.708	79.6044	138.298	185.325	157.956	303.904	115.358	101.139	106.568	121.976	230.149
ENSOARG00000010924	132.916	-0.540699	0.156281	-3.46015	0.000539876	0.00517589	1.45468	EXOSC6	TRUE	Up-regulated in Suffolk	124.683	145.942	115.988	98.1281	90.6612	116.664	89.9772	66.0993	142.625	101.855	177.068	151.972	130.711	115.358	144.667	226.627	190.75	162.71
ENSOARG00000017985	3126.69	-0.540304	0.200148	-2.69908	0.00695321	0.0318077	1.45428	ARHGDIA	TRUE	Up-regulated in Suffolk	2729.54	3658.05	3245.09	2196.98	1814.13	1741.14	1836.78	1707.57	3310.22	3263.09	4553.3	4769.78	2813.56	2476.85	1880.66	4624.26	4479.39	5179.95
ENSOARG00000004465	209.502	-0.540188	0.182103	-2.96615	0.00301555	0.0176708	1.45416	MACROD1	TRUE	Up-regulated in Suffolk	147.148	151.987	131.453	165.883	218.494	205.877	258.297	151.69	159.209	124.282	219.27	222.574	175.643	391.835	395.593	265.747	175.179	210.881
ENSOARG00000013136	1071.94	-0.540164	0.119234	-4.53022	5.89219e-06	0.000211173	1.45414	PITRM1	TRUE	Up-regulated in Suffolk	924.45	1086.36	813.207	901.843	919.305	785.276	833.065	797.429	832.529	970.892	1401.86	1558.02	1278.52	989.597	874.401	1282.87	1240.53	1804.79
ENSOARG00000013661	3235.18	-0.539953	0.187477	-2.87976	0.00397978	0.0214746	1.45392	NEK6	TRUE	Up-regulated in Suffolk	2325.17	3650.28	3051.78	2116.76	2493.18	2177.4	2675.27	1732.99	3660.14	2583.75	4308.34	4283.95	1733.56	3277.68	2675.69	4684.97	5413.68	5388.69
ENSOARG00000002397	816.292	-0.539351	0.151602	-3.55753	0.000374356	0.00401313	1.45332	ABCB8	TRUE	Up-regulated in Suffolk	682.947	858.382	664.999	685.339	577.512	567.634	567.011	593.199	691.563	835.397	1222.96	1252.88	876.583	741.721	523.616	1110.2	934.287	1307.03
ENSOARG00000014555	831.156	-0.539238	0.176189	-3.06025	0.00221149	0.0142476	1.45321	BCR	TRUE	Up-regulated in Suffolk	621.167	518.138	644.379	584.096	931.998	734.297	1082.05	715.229	451.921	535.439	1344.98	1214.58	1064.48	1145	651.64	743.281	714.989	1263.14
ENSOARG00000004501	1204.61	-0.53865	0.181694	-2.96431	0.00303361	0.0177337	1.45261	PCSK7	TRUE	Up-regulated in Suffolk	968.257	1365.29	1100.6	802.937	771.527	948.997	712.061	714.381	1229.72	1258.7	1967.93	1810.51	1021.18	988.644	796.306	1830.55	1607.75	1787.67
ENSOARG00000017870	13935.1	-0.5379	0.161503	-3.33038	0.000867281	0.00725567	1.45186	HDLBP	TRUE	Up-regulated in Suffolk	10777.8	15114.1	12734.2	10207.6	8167.67	11716.4	10386.2	8078.52	14177	13307.5	21570.2	18612.4	12417.6	16058.5	8820.82	20119.8	17323.2	21242.2
ENSOARG00000004023	841.006	-0.537556	0.186697	-2.8789	0.00399067	0.0215173	1.45151		TRUE	Up-regulated in Suffolk	575.113	588.087	643.09	685.339	803.259	858.803	681.034	849.122	565.523	641.032	944.973	829.267	1582.42	1920.09	633.716	890.319	774.68	672.249
ENSOARG00000009513	282.536	-0.537179	0.151444	-3.54698	0.000389679	0.00413162	1.45113	CYB561D2	TRUE	Up-regulated in Suffolk	207.805	305.701	225.533	223.514	194.922	277.445	186.935	185.587	297.687	224.268	416.522	431.985	230.379	439.503	238.124	283.283	393.179	323.279
ENSOARG00000005032	599.817	-0.535628	0.152015	-3.5233	0.000426209	0.00440942	1.44957	PTPN6	TRUE	Up-regulated in Suffolk	388.651	566.497	507.771	369.927	640.975	516.654	480.137	488.118	559.718	431.715	1102.78	777.812	901.091	818.944	448.082	594.895	591.715	611.232
ENSOARG00000010338	2669.4	-0.535336	0.107866	-4.96291	6.94431e-07	4.25302e-05	1.44928	TMEM259	TRUE	Up-regulated in Suffolk	2126.35	2623.51	2399.67	2062.25	2203.07	2111.72	2175.74	1936.37	2303.55	2201.56	3830.35	3581.52	3254.71	2999.3	2123.91	3149.84	2735.39	4230.46
ENSOARG00000015719	262.906	-0.535288	0.176397	-3.03446	0.00240967	0.0151783	1.44923		TRUE	Up-regulated in Suffolk	258.352	276.34	192.025	199.371	203.081	156.859	153.582	177.112	267.007	275.662	377.072	357.793	260.606	277.43	163.87	511.259	291.965	332.913
ENSOARG00000007365	193.235	-0.535238	0.134611	-3.97616	7.00366e-05	0.00121892	1.44918	HRAS	TRUE	Up-regulated in Suffolk	141.532	202.074	154.651	153.422	159.564	126.468	155.133	138.978	175.793	190.628	300.924	245.31	209.138	228.809	131.864	263.049	225.786	275.108
ENSOARG00000016409	145.345	-0.534815	0.140367	-3.81002	0.000138957	0.00194429	1.44876	KLF13	TRUE	Up-regulated in Suffolk	87.6149	144.215	122.432	100.464	121.486	148.036	130.312	110.165	155.892	81.297	218.353	191.461	162.572	188.767	136.985	138.944	167.393	209.81
ENSOARG00000019392	1118.6	-0.533956	0.163912	-3.25739	0.00112441	0.00874642	1.44789	PRMT5	TRUE	Up-regulated in Suffolk	867.163	1258.21	1126.38	815.397	950.13	716.65	779.544	689.806	1035.69	976.499	1473.42	1626.22	1348.78	817.037	764.3	1821.11	1391.05	1677.41
ENSOARG00000006665	456.575	-0.533699	0.13904	-3.83856	0.000123757	0.00180047	1.44764	DPM3	TRUE	Up-regulated in Suffolk	466.156	437.827	454.932	379.273	326.38	339.208	301.734	302.532	358.22	409.289	559.644	489.423	447.686	454.757	450.643	891.668	631.942	517.032
ENSOARG00000006285	912.261	-0.533695	0.137578	-3.87907	0.000104856	0.00160887	1.44763	DEAF1	TRUE	Up-regulated in Suffolk	824.479	667.534	681.753	799.043	852.216	732.336	781.095	896.578	551.426	762.51	1289.93	1234.93	1489.29	1258.45	989.622	806.683	655.299	1147.53
ENSOARG00000000605	5320.63	-0.533645	0.10399	-5.13165	2.87214e-07	2.2267e-05	1.44758	PLXNB1	TRUE	Up-regulated in Suffolk	3832.59	4655.47	4175.58	4169.66	4374.4	4608.72	4863.42	4510.86	4366.63	4619.92	7374.46	8103.6	6877.87	6185.46	4055.79	5896.34	5804.26	7296.25
ENSOARG00000006827	664.839	-0.533441	0.0860813	-6.197	5.75492e-10	2.08832e-07	1.44738	RBM19	TRUE	Up-regulated in Suffolk	558.264	595.859	518.081	503.88	641.882	509.792	501.855	594.894	539.817	564.407	748.639	811.318	830.017	697.866	670.843	785.099	836.966	1057.61
ENSOARG00000001778	553.723	-0.532963	0.161682	-3.29621	0.00097999	0.00793308	1.4469	OSBPL5	TRUE	Up-regulated in Suffolk	365.062	455.961	405.959	402.637	583.858	522.537	625.186	404.223	453.579	344.812	739.465	902.262	396.219	579.648	536.418	598.942	639.727	1010.51
ENSOARG00000002262	2468.18	-0.532779	0.129027	-4.12909	3.64206e-05	0.000742063	1.44671		TRUE	Up-regulated in Suffolk	1996.05	2236.63	2198.62	2141.68	1961	1800.94	2177.29	1816.04	1874.85	2244.55	3623.01	3772.99	3166.48	2550.26	2061.18	2182.63	2434.34	4188.71
ENSOARG00000017323	666.469	-0.532007	0.135038	-3.93956	8.16324e-05	0.00136061	1.44594	HIRA	TRUE	Up-regulated in Suffolk	487.498	613.994	533.546	534.253	573.886	580.379	539.087	513.541	562.206	582.162	855.981	861.576	1249.93	683.566	510.814	903.808	552.787	857.438
ENSOARG00000010387	1092.84	-0.531534	0.112464	-4.72622	2.28741e-06	0.000104408	1.44546	TMX2	TRUE	Up-regulated in Suffolk	871.656	1051.82	1019.41	853.558	914.772	888.214	888.912	794.039	910.475	883.054	1718.38	1589.13	1210.71	1129.74	889.763	1168.21	1259.99	1629.24
ENSOARG00000006333	741.892	-0.531118	0.153711	-3.45508	0.000550134	0.00523902	1.44505	PCBD1	TRUE	Up-regulated in Suffolk	557.141	562.18	512.926	477.401	678.146	630.377	593.384	644.045	655.078	820.446	846.806	1067.4	1275.25	1116.39	711.811	493.722	690.335	1021.22
ENSOARG00000001174	1079.74	-0.529484	0.177553	-2.98184	0.00286519	0.0171446	1.44341	TUBB2A	TRUE	Up-regulated in Suffolk	988.476	1222.81	806.763	934.553	759.741	710.768	805.141	726.245	876.478	1058.73	1295.44	1293.56	2135.5	629.224	798.867	1603.92	1366.39	1422.64
ENSOARG00000004022	522.033	-0.529311	0.131768	-4.01689	5.89717e-05	0.00106597	1.44324	TRAPPC9	TRUE	Up-regulated in Suffolk	395.39	456.825	435.6	441.576	400.723	496.067	452.213	390.664	459.384	401.813	769.74	847.217	640.486	563.441	378.95	484.279	557.977	824.254
ENSOARG00000005614	308.257	-0.529128	0.166252	-3.18242	0.00146047	0.0106313	1.44306	ACP2	TRUE	Up-regulated in Suffolk	237.01	219.345	308.013	231.302	283.77	289.209	279.24	218.636	252.91	227.071	421.109	448.738	628.231	273.617	236.844	269.793	269.905	453.875
ENSOARG00000019105	1869.83	-0.528461	0.109721	-4.81636	1.46204e-06	7.42008e-05	1.44239	DDX23	TRUE	Up-regulated in Suffolk	1454.63	1973.24	1546.51	1457.9	1559.37	1490.16	1412.49	1340.63	1731.4	1582.02	2664.27	2656.53	2187.78	2000.17	1506.84	2120.58	2165.73	2806.75
ENSOARG00000020213	31240.7	-0.528432	0.17496	-3.02002	0.00252758	0.0156769	1.44236	ATP1A1	TRUE	Up-regulated in Suffolk	21117.5	27279.1	25010.9	23983	27944.5	34727.6	24291.5	18915.4	28539.8	25621.7	48361.5	38417.9	13634.8	48210	33068.5	33938.7	45296.1	43974.5
ENSOARG00000013508	24.8676	-0.52789	0.19469	-2.71147	0.00669858	0.0309748	1.44182		TRUE	Up-regulated in Suffolk	19.0956	14.6806	20.6201	22.585	32.638	11.7644	20.1673	20.3382	18.2427	24.2957	38.5329	34.7024	28.5931	36.228	20.4838	31.0263	31.1429	22.4796
ENSOARG00000014204	364.073	-0.527322	0.0940836	-5.60494	2.0833e-08	3.55754e-06	1.44125	POLR2J	TRUE	Up-regulated in Suffolk	331.364	335.063	293.837	292.048	304.622	261.759	297.08	284.736	294.37	338.27	488.083	402.069	413.375	397.555	322.619	515.306	443.786	537.371
ENSOARG00000018259	568.852	-0.527284	0.188806	-2.79241	0.00523178	0.0260155	1.44121	HIST1H2BN	TRUE	Up-regulated in Suffolk	450.431	554.408	542.567	386.282	372.618	342.149	457.642	434.73	683.271	453.208	1137.64	790.975	652.74	415.669	307.256	764.865	768.192	724.701
ENSOARG00000002981	765.647	-0.526999	0.0958203	-5.49986	3.80098e-08	5.40895e-06	1.44093	CNOT3	TRUE	Up-regulated in Suffolk	661.605	705.531	667.577	608.238	674.52	573.516	741.536	554.217	511.624	683.082	1027.54	1029.1	1108.6	849.452	746.377	863.339	775.978	999.809
ENSOARG00000017414	40.9358	-0.526821	0.16245	-3.24291	0.00118315	0.0090529	1.44075	DNAJC2	TRUE	Up-regulated in Suffolk	29.205	39.7239	28.3527	26.479	36.2645	32.3522	36.4563	31.3548	37.3146	41.1157	50.4597	63.4216	63.7218	39.0881	30.7256	39.1201	57.0953	54.5934
ENSOARG00000016856	957.336	-0.52676	0.134393	-3.91946	8.8746e-05	0.00143128	1.44069	SIL1	TRUE	Up-regulated in Suffolk	699.796	908.469	869.912	690.011	640.068	892.136	902.099	687.264	932.035	722.329	1551.41	1251.68	864.329	1090.65	768.141	990.142	1291.13	1480.45
ENSOARG00000003575	1499.2	-0.526648	0.171675	-3.06749	0.00215863	0.014002	1.44058	CYB5B	TRUE	Up-regulated in Suffolk	1209.76	1677.9	1622.55	1159.62	832.27	1057.82	1017.67	977.084	1514.14	1301.69	2180.78	2119.24	1561.18	1039.17	1181.66	1742.87	2482.35	2307.91
ENSOARG00000009766	47.5654	-0.526506	0.175152	-3.00615	0.00264582	0.0161838	1.44044	ADAMTS17	TRUE	Up-regulated in Suffolk	25.8352	36.2697	60.5716	38.9397	40.7976	47.0577	46.5399	25.4228	38.973	33.6402	62.3866	52.6519	66.1726	48.6218	42.2478	49.9118	54.5001	85.6368
ENSOARG00000019404	17718.4	-0.526147	0.194528	-2.70434	0.00684392	0.0313869	1.44008	FBLN1	TRUE	Up-regulated in Suffolk	16001	19854.2	19447.4	9820.59	16876.6	14754.6	17335.3	9270.01	11541.8	10658.3	29049.2	23580.9	28505.7	20267.7	14854.6	11079.1	15522.1	30512.4
ENSOARG00000018764	610.377	-0.526086	0.115419	-4.55803	5.16348e-06	0.000190707	1.44002	SMIM7	TRUE	Up-regulated in Suffolk	506.594	640.764	462.664	503.88	473.252	497.047	534.433	403.375	576.303	478.438	926.624	835.25	598.821	668.312	568.424	635.364	726.668	950.568
ENSOARG00000019188	1110.9	-0.52592	0.155699	-3.37765	0.000731084	0.00642891	1.43985	IPO4	TRUE	Up-regulated in Suffolk	952.532	1117.45	979.456	912.747	906.612	697.042	871.072	872.003	923.743	960.613	1377.09	1743.49	1246.66	892.354	743.817	1628.2	1140.61	2030.66
ENSOARG00000015158	1072.49	-0.525843	0.143689	-3.65948	0.000252728	0.00301425	1.43978	TMED4	TRUE	Up-regulated in Suffolk	789.658	1191.72	988.478	728.951	884.854	858.803	843.148	638.113	1088.76	879.316	1818.38	1477.84	960.729	1202.2	823.191	1416.42	1269.07	1445.12
ENSOARG00000009319	1294.71	-0.525478	0.20385	-2.57734	0.00995649	0.0415522	1.43941	SLC29A1	TRUE	Up-regulated in Suffolk	1196.28	1481.88	1050.34	1078.63	991.834	944.095	849.354	1016.07	847.455	1159.65	1699.12	1652.55	735.251	928.582	1129.17	1568.85	1597.37	3378.37
ENSOARG00000009839	1303.45	-0.5254	0.124115	-4.2331	2.30495e-05	0.000547566	1.43933	MED16	TRUE	Up-regulated in Suffolk	1134.5	1216.76	1104.47	1153.39	1118.76	980.369	926.92	1010.98	993.397	1197.96	1818.39	1896.66	1888.78	1603.57	876.961	1358.41	1359.91	1821.92
ENSOARG00000012989	159.237	-0.525115	0.133006	-3.94799	7.881e-05	0.0013286	1.43905	CABLES2	TRUE	Up-regulated in Suffolk	114.573	170.122	128.876	138.625	155.031	133.33	129.536	91.5221	138.479	123.347	194.499	239.327	238.548	159.213	162.59	141.642	172.584	234.431
ENSOARG00000003333	1277.98	-0.523776	0.0922415	-5.67829	1.36048e-08	2.46842e-06	1.43771	ZBTB7B	TRUE	Up-regulated in Suffolk	964.888	1068.23	1014.25	992.962	1117.85	1267.62	1067.32	899.12	1129.39	1142.83	1595.45	1566.39	1758.88	1797.1	1143.25	1637.65	1262.59	1577.86
ENSOARG00000014177	1625.58	-0.523644	0.115963	-4.51557	6.31455e-06	0.000224646	1.43758	DOT1L	TRUE	Up-regulated in Suffolk	1196.28	1368.75	1623.84	1356.66	1232.99	1298.01	1517.98	1305.89	1179.97	1454.94	2022.06	2298.73	2526.81	1523.48	1336.57	2104.39	1647.98	2265.09
ENSOARG00000010312	791.715	-0.52355	0.168121	-3.11385	0.00184661	0.0125661	1.43749	TSPAN14	TRUE	Up-regulated in Suffolk	580.73	721.075	618.604	611.353	734.356	619.593	715.163	644.892	753.754	546.653	1495.44	1258.86	1066.93	721.7	586.348	612.431	677.358	1285.62
ENSOARG00000020541	147.633	-0.52344	0.167465	-3.12575	0.00177355	0.0122121	1.43738	TMEM150A	TRUE	Up-regulated in Suffolk	133.669	157.168	140.475	119.156	136.899	113.723	100.061	89.8273	130.186	99.986	151.379	175.905	245.901	102.01	121.622	257.653	175.179	206.599
ENSOARG00000007989	1518.12	-0.523427	0.188997	-2.76917	0.00561997	0.0272822	1.43737	GUCY1B1	TRUE	Up-regulated in Suffolk	1124.39	1669.27	1420.21	1149.5	1107.88	1228.4	1278.3	965.22	1542.34	1014.81	2509.22	3130.39	1176.4	1175.5	1462.03	1075.13	1768.66	2528.43
ENSOARG00000017122	194.554	-0.522221	0.173382	-3.01195	0.00259576	0.0159515	1.43616	EARS2	TRUE	Up-regulated in Suffolk	166.244	216.754	186.87	140.183	127.832	129.409	134.966	105.928	207.303	192.496	267.895	339.844	232.013	155.399	134.425	256.304	260.822	247.276
ENSOARG00000004433	529.854	-0.522181	0.130941	-3.98782	6.66828e-05	0.0011788	1.43612	ZNF236	TRUE	Up-regulated in Suffolk	424.595	472.369	510.348	409.646	471.438	406.853	400.243	422.866	427.045	464.421	690.84	763.452	930.502	479.545	455.764	474.837	561.87	770.731
ENSOARG00000005497	1100.69	-0.52206	0.163293	-3.19689	0.00138917	0.0102407	1.436	PIGT	TRUE	Up-regulated in Suffolk	1012.07	1182.22	1233.34	969.598	745.235	718.611	960.274	648.282	806.824	837.266	1293.6	1513.74	1469.69	1008.66	898.725	1246.45	1044.59	2223.34
ENSOARG00000003960	169.414	-0.521945	0.174496	-2.99114	0.00277941	0.0167677	1.43589	CDK18	TRUE	Up-regulated in Suffolk	106.71	137.307	134.031	137.068	156.844	131.369	147.376	122.877	189.89	134.561	232.115	210.607	102.935	286.964	172.832	276.538	245.25	124.173
ENSOARG00000007641	849.637	-0.521233	0.11466	-4.54591	5.46993e-06	0.000199199	1.43518		TRUE	Up-regulated in Suffolk	735.741	812.613	787.431	711.039	738.889	599.006	695.772	595.741	688.246	716.722	923.872	1129.62	1205.81	741.721	773.262	1317.94	901.847	1218.18
ENSOARG00000014961	333.709	-0.521113	0.157594	-3.30641	0.000944992	0.00771894	1.43506	ZNF217	TRUE	Up-regulated in Suffolk	242.626	270.295	283.527	246.878	289.209	308.816	260.623	297.447	298.517	270.99	354.136	439.164	720.546	353.7	322.619	241.465	312.727	493.482
ENSOARG00000011533	4106.93	-0.520794	0.185957	-2.8003	0.00510557	0.0255455	1.43474	STT3A	TRUE	Up-regulated in Suffolk	3354.08	4911.08	4508.08	2901.79	2525.82	2857.78	2677.6	2283.82	4188.35	3665.84	6271.69	5273.56	3639.49	3037.43	2849.8	6774.52	6492	5711.97
ENSOARG00000019305	1592.21	-0.520689	0.12872	-4.04506	5.23094e-05	0.000968458	1.43464	PPM1G	TRUE	Up-regulated in Suffolk	1371.51	1590.68	1436.97	1232.05	1321.84	1156.84	1240.29	1115.21	1401.37	1385.79	2107.38	2370.53	2088.11	1299.44	1188.06	2088.2	1845.22	2420.31
ENSOARG00000012977	474.539	-0.520599	0.122076	-4.26443	2.00414e-05	0.000498974	1.43455	TGFBRAP1	TRUE	Up-regulated in Suffolk	361.692	415.374	381.472	397.185	403.443	401.951	405.673	405.918	408.802	373.78	579.828	659.345	694.404	717.887	330.301	459.998	478.822	665.826
ENSOARG00000019154	1314.78	-0.520459	0.0967127	-5.38146	7.38839e-08	8.64858e-06	1.43441	TTLL12	TRUE	Up-regulated in Suffolk	1041.27	1210.72	1002.65	968.041	1114.23	1052.92	1130.92	1088.94	1182.46	1187.68	1867.93	1706.4	1609.38	1457.7	1181.66	1491.96	1310.6	2060.63
ENSOARG00000000582	37.3829	-0.520426	0.164036	-3.17299	0.00150875	0.0108682	1.43438	SLC25A53	TRUE	Up-regulated in Suffolk	34.8213	34.5425	29.6414	19.4699	31.7314	35.2933	36.4563	28.8125	30.6809	28.9679	38.5329	50.2586	55.5523	44.8083	30.7256	36.4221	62.2858	43.8888
ENSOARG00000007527	288.064	-0.519634	0.121292	-4.28416	1.83429e-05	0.000468744	1.43359	RAD51D	TRUE	Up-regulated in Suffolk	222.407	307.429	255.174	201.708	235.719	271.562	200.897	215.247	263.69	228.94	421.109	452.328	364.358	290.778	282.932	265.747	310.131	395
ENSOARG00000009614	738.11	-0.519455	0.0972128	-5.34351	9.1165e-08	9.94932e-06	1.43341	HYAL2	TRUE	Up-regulated in Suffolk	691.933	689.987	616.026	563.847	587.485	652.926	520.471	602.521	590.399	653.18	948.643	913.031	1078.37	749.348	613.233	949.673	887.573	977.33
ENSOARG00000012666	873.712	-0.519294	0.178655	-2.90639	0.00365629	0.0201714	1.43325	JARID2	TRUE	Up-regulated in Suffolk	653.742	694.305	907.286	667.427	800.539	577.437	635.27	788.107	671.662	827.922	1218.37	1358.18	1775.22	607.296	798.867	596.244	859.025	1289.9
ENSOARG00000009702	362.141	-0.518567	0.139385	-3.72037	0.000198934	0.00252848	1.43253	WRB	TRUE	Up-regulated in Suffolk	266.215	354.061	349.253	251.55	352.672	301.954	281.567	266.092	303.492	286.876	555.975	554.041	433.798	286.964	270.13	422.227	452.87	528.807
ENSOARG00000016375	923.186	-0.518496	0.111131	-4.6656	3.07717e-06	0.000132932	1.43246	PGRMC1	TRUE	Up-regulated in Suffolk	632.4	869.608	748.769	675.993	757.928	1040.17	848.578	684.721	723.073	724.198	1233.97	1108.08	929.685	1360.46	972.979	863.339	1122.44	1320.95
ENSOARG00000018140	829.488	-0.518138	0.159016	-3.25823	0.00112108	0.00872516	1.43211	RANGAP1	TRUE	Up-regulated in Suffolk	648.126	889.47	697.218	640.947	748.862	536.262	518.92	602.521	703.172	897.071	1120.21	1288.77	899.458	889.493	515.935	1153.37	809.716	1371.26
ENSOARG00000006240	107.135	-0.517775	0.120201	-4.30753	1.65087e-05	0.000437439	1.43175	XRCC3	TRUE	Up-regulated in Suffolk	84.2451	86.3563	96.6569	107.474	95.1943	91.1743	90.7528	76.2685	79.6044	88.7726	115.599	136.416	173.193	154.446	99.8583	122.756	101.214	128.455
ENSOARG00000018760	14458.8	-0.51748	0.122791	-4.21422	2.50643e-05	0.000580237	1.43145	MYH9	TRUE	Up-regulated in Suffolk	11888.7	12917.2	12458.4	12137.5	12046.2	10845.8	12620.1	11193.7	11428.2	13031.8	20562.8	22069.5	17619.9	14576.1	12618	12854.3	14419.2	24970.6
ENSOARG00000005551	938.672	-0.516702	0.137195	-3.76608	0.000165829	0.00221464	1.43068	OCLN	TRUE	Up-regulated in Suffolk	481.882	564.77	818.362	626.15	875.788	984.291	1047.92	821.157	915.451	680.279	956.9	1075.77	1235.22	1421.47	1039.55	1076.48	1161.37	1113.28
ENSOARG00000008672	538.181	-0.516182	0.168436	-3.06425	0.00218219	0.0141026	1.43016	CDC34	TRUE	Up-regulated in Suffolk	425.719	419.692	394.36	419.77	560.287	419.598	556.152	444.899	417.094	406.485	633.958	680.885	1272.8	606.343	467.286	513.957	403.56	644.417
ENSOARG00000018410	63.0242	-0.515396	0.166344	-3.09832	0.00194621	0.0129765	1.42939	RTN4R	TRUE	Up-regulated in Suffolk	47.1773	57.8587	65.7267	47.5064	63.4629	55.881	49.6426	53.3879	50.582	33.6402	77.0658	51.4552	110.288	67.6892	90.8967	75.5422	46.7144	89.9186
ENSOARG00000016709	805.226	-0.515193	0.20311	-2.53606	0.0112107	0.04517	1.42918	NR2F1	TRUE	Up-regulated in Suffolk	894.122	501.73	573.497	806.831	807.792	530.38	784.973	618.622	490.065	625.146	1211.95	877.132	1905.12	470.011	677.244	1147.97	642.322	929.159
ENSOARG00000007546	1171.82	-0.515178	0.11722	-4.39491	1.10821e-05	0.000335939	1.42917	DCAF1	TRUE	Up-regulated in Suffolk	899.738	1114.86	1038.74	927.544	1076.15	935.272	994.403	906.747	967.691	926.973	1584.44	1656.14	1727.02	1111.63	901.286	1257.24	1271.67	1795.16
ENSOARG00000019873	462.451	-0.515171	0.196229	-2.62507	0.00866322	0.0374915	1.42916	YRDC	TRUE	Up-regulated in Suffolk	351.583	622.629	396.938	332.545	318.221	376.462	266.829	268.634	462.701	417.699	692.675	605.497	404.388	398.508	256.047	879.527	620.263	652.98
ENSOARG00000013524	2953.67	-0.515093	0.174819	-2.9462	0.00321708	0.0185008	1.42909	HSPA4	TRUE	Up-regulated in Suffolk	2344.26	3209	2987.34	2219.56	2020.84	2081.32	2082.66	1912.64	2934.58	2678.13	3961.55	4218.13	3221.22	1747.53	2045.82	4153.47	4480.69	4867.38
ENSOARG00000011311	2782.09	-0.514378	0.156677	-3.28288	0.00102754	0.00824017	1.42838	CLDN7	TRUE	Up-regulated in Suffolk	1919.67	2591.55	2340.39	1867.55	2275.6	2343.08	2209.87	1982.98	3072.23	2523.01	4004.67	3920.17	2452.47	4581.89	1880.66	2460.52	3189.55	4461.68
ENSOARG00000000920	1089.59	-0.514272	0.169138	-3.04032	0.00236324	0.0149697	1.42827	PNPLA7	TRUE	Up-regulated in Suffolk	770.562	870.472	1031.01	742.191	1107.88	814.687	1302.34	812.683	698.197	889.595	1808.29	1189.45	686.235	2054.51	1222.62	1153.37	1110.76	1347.71
ENSOARG00000001756	223.368	-0.514266	0.198646	-2.58857	0.00963751	0.0406	1.42827	TMEM176A	TRUE	Up-regulated in Suffolk	233.64	195.165	284.816	143.298	178.603	226.465	117.901	231.348	134.332	99.986	277.07	247.703	493.435	247.876	231.723	256.304	197.238	223.726
ENSOARG00000006311	3376.68	-0.514218	0.20203	-2.54484	0.0109327	0.0443141	1.42822	HNRNPAB	TRUE	Up-regulated in Suffolk	2921.62	4300.55	3259.27	2403.36	1984.58	2151.91	1893.4	1738.92	3845.89	3328.51	3715.67	4352.16	3779.19	2216.58	2337.71	5584.73	5749.76	5216.35
ENSOARG00000003559	1690.55	-0.513162	0.182677	-2.80885	0.00497189	0.0250607	1.42718	ABCC3	TRUE	Up-regulated in Suffolk	1128.88	1525.92	1418.92	1066.95	1298.27	1563.69	1257.35	1413.51	1785.3	1536.23	2106.47	2241.3	907.627	2613.18	1047.23	2565.74	2906.67	2046.72
ENSOARG00000004702	807.595	-0.51298	0.165374	-3.1017	0.0019241	0.012888	1.427	LRP4	TRUE	Up-regulated in Suffolk	556.018	582.042	551.589	708.702	743.422	755.865	674.053	816.072	589.57	730.739	1374.34	1379.72	822.665	1060.15	672.124	528.795	744.835	1246.02
ENSOARG00000016650	231.141	-0.512317	0.12798	-4.00304	6.25333e-05	0.00111782	1.42634	NIF3L1	TRUE	Up-regulated in Suffolk	196.572	213.3	181.715	177.565	208.521	168.623	199.346	161.859	253.739	170.07	337.622	256.08	326.778	211.648	220.2	213.137	306.239	357.534
ENSOARG00000011785	743.188	-0.512235	0.197866	-2.58845	0.00964097	0.0406	1.42626	PPARD	TRUE	Up-regulated in Suffolk	550.402	891.197	640.513	468.055	492.291	513.713	443.681	432.188	776.972	926.973	1353.24	1053.04	589.835	754.115	427.599	953.72	1039.39	1070.46
ENSOARG00000003452	1357.14	-0.512083	0.136655	-3.74721	0.000178814	0.00234461	1.42611	RAMP2	TRUE	Up-regulated in Suffolk	1393.98	1166.67	1549.09	957.138	946.503	1021.54	878.829	1200.8	1055.59	1154.04	2170.69	1555.62	1090.62	1410.03	1396.74	1934.42	1527.3	2018.89
ENSOARG00000015634	141.772	-0.511591	0.17079	-2.99533	0.00274149	0.016601	1.42562	MARS2	TRUE	Up-regulated in Suffolk	105.587	129.535	118.566	94.2341	148.684	111.762	82.2205	124.572	113.602	149.512	145.875	232.147	223.843	140.145	88.3362	134.897	180.369	228.008
ENSOARG00000017478	343.457	-0.511338	0.142122	-3.59798	0.000320698	0.00360288	1.42537	NAA38	TRUE	Up-regulated in Suffolk	289.803	343.698	301.57	292.048	255.665	249.994	252.867	280.498	265.348	330.795	468.817	404.462	328.412	287.918	294.454	643.458	517.751	374.661
ENSOARG00000015016	364.775	-0.511126	0.153151	-3.33728	0.000846039	0.00714384	1.42516	CMTM8	TRUE	Up-regulated in Suffolk	214.544	278.931	368.585	214.947	354.486	338.227	403.346	272.024	337.49	256.039	523.864	485.833	424.812	514.819	518.495	242.814	439.894	376.802
ENSOARG00000003984	2245.11	-0.510979	0.121676	-4.19945	2.67567e-05	0.000608737	1.42502	CHMP2A	TRUE	Up-regulated in Suffolk	2085.91	2248.72	1866.12	1668.18	1660.91	1692.12	1816.61	1468.59	2039.86	2223.05	3273.46	2979.62	2017.86	2327.17	1906.27	2993.36	2805.46	3338.76
ENSOARG00000004384	1477.43	-0.510492	0.146776	-3.47791	0.000505335	0.00494268	1.42454	RPS6KA1	TRUE	Up-regulated in Suffolk	1137.87	1424.88	1269.43	1130.03	1030.82	1261.73	1044.82	1079.62	1625.26	1312.9	2407.39	1952.91	1272.8	1879.09	951.215	1709.14	1967.19	2136.64
ENSOARG00000017572	494.712	-0.510487	0.198953	-2.56547	0.0103037	0.0426214	1.42453	TNFAIP1	TRUE	Up-regulated in Suffolk	386.404	601.904	454.932	388.618	347.233	333.325	332.76	385.579	398.851	457.88	678.913	923.801	790.804	353.7	275.251	457.3	437.298	900.256
ENSOARG00000020821	20917	-0.510234	0.173487	-2.9408	0.00327363	0.018678	1.42428		TRUE	Up-regulated in Suffolk	19901	22733.3	16536.1	16095.3	12439.6	15089.8	13121.1	15202	20699.6	21852.1	29218	26662.2	18227.7	17043.4	14223.4	27764.5	30801.6	38895.2
ENSOARG00000006664	1053.89	-0.509378	0.157928	-3.22523	0.00125873	0.0094764	1.42344	LITAF	TRUE	Up-regulated in Suffolk	716.645	1038.87	967.857	769.448	916.585	1075.46	839.27	707.602	1050.61	694.295	1457.83	1698.02	1034.25	1384.29	667.003	973.955	1259.99	1718.09
ENSOARG00000001819	2762.99	-0.508485	0.129529	-3.92556	8.65281e-05	0.00140802	1.42256	KIAA0100	TRUE	Up-regulated in Suffolk	2457.71	2529.38	2429.31	2323.14	2117.85	2077.4	2112.91	1916.03	2649.33	2491.24	3501.91	3871.11	4526.7	2553.12	2009.97	2751.89	3477.63	3937.15
ENSOARG00000014094	1217.56	-0.508067	0.119092	-4.26613	1.98891e-05	0.000496106	1.42214	ADRM1	TRUE	Up-regulated in Suffolk	1062.61	1297.07	994.921	937.668	946.503	872.529	901.323	910.137	1082.12	1188.62	1593.61	1615.46	1466.42	1126.88	937.132	1665.98	1545.47	1771.61
ENSOARG00000014460	84.1449	-0.507852	0.19114	-2.65669	0.00789122	0.0349323	1.42193	SS18L1	TRUE	Up-regulated in Suffolk	65.1496	75.9936	91.5018	64.6399	71.6224	77.4492	63.6046	61.8622	55.5573	71.9526	131.195	134.023	124.993	84.8499	40.9675	78.2401	70.0716	150.935
ENSOARG00000015106	716.327	-0.507692	0.165505	-3.06732	0.00215986	0.014002	1.42177	WIPI1	TRUE	Up-regulated in Suffolk	551.525	734.029	612.16	599.671	342.7	749.982	516.593	557.607	722.244	576.555	1086.26	969.273	705.841	1015.34	645.239	620.525	599.501	1288.83
ENSOARG00000019157	1199.53	-0.507286	0.1897	-2.67383	0.00749902	0.0336055	1.42137	SH3BP4	TRUE	Up-regulated in Suffolk	831.219	842.838	1134.11	781.13	1542.15	1184.29	1092.91	931.323	930.377	670.934	2247.75	1676.48	616.794	1844.77	1280.23	1118.29	1304.11	1561.8
ENSOARG00000003801	1671.79	-0.505523	0.126978	-3.98108	6.86024e-05	0.00119827	1.41964	RAB11B	TRUE	Up-regulated in Suffolk	1445.65	1360.11	1406.04	1373.01	1516.76	1356.83	1595.54	1355.04	1238.84	1354.02	2458.77	2281.98	2655.89	1935.34	1569.57	1358.41	1383.26	2447.07
ENSOARG00000017621	37.2979	-0.505505	0.155769	-3.24584	0.00117105	0.00898875	1.41962		TRUE	Up-regulated in Suffolk	34.8213	21.5891	25.7752	34.2669	27.1984	30.3914	31.0266	38.1342	33.1685	33.6402	37.6154	61.0283	40.0304	46.7151	48.6489	49.9118	32.4405	44.9593
ENSOARG00000018731	3257.65	-0.505459	0.159193	-3.17494	0.00149867	0.0108064	1.41958	ARPC1B	TRUE	Up-regulated in Suffolk	3058.66	3635.6	2661.29	2486.69	2160.46	2545.04	2355.7	2228.73	2924.63	3107.04	5389.1	5080.91	3054.56	3654.26	2146.95	3353.53	3360.84	5433.65
ENSOARG00000002996	2614.51	-0.505384	0.159494	-3.16849	0.00153233	0.0110053	1.4195	ATP6V0D1	TRUE	Up-regulated in Suffolk	2429.63	2774.63	2662.57	1847.3	1329.09	2186.22	1824.37	1533.84	2728.11	2485.63	4131.28	3235.7	3105.21	2317.64	2009.97	3253.71	3240.16	3966.05
ENSOARG00000010543	554.932	-0.505333	0.169676	-2.97796	0.00290171	0.0172122	1.41945	PREX1	TRUE	Up-regulated in Suffolk	424.595	563.043	581.23	407.309	467.812	391.167	406.449	456.763	422.069	502.733	801.851	642.592	1164.15	541.514	536.418	438.414	403.56	837.099
ENSOARG00000005330	594.631	-0.504833	0.132912	-3.7982	0.000145749	0.00202251	1.41896	PGS1	TRUE	Up-regulated in Suffolk	469.526	580.314	547.722	387.839	576.606	559.791	490.996	436.425	514.941	414.895	900.936	832.857	684.601	613.97	455.764	592.197	677.358	966.625
ENSOARG00000014521	744.244	-0.503316	0.089431	-5.62799	1.82324e-08	3.18847e-06	1.41747	WDR37	TRUE	Up-regulated in Suffolk	549.278	734.892	635.358	610.575	638.255	621.554	592.608	599.978	611.13	667.196	1010.11	904.655	854.526	1034.41	623.475	845.803	849.942	1012.65
ENSOARG00000003472	1857.37	-0.503242	0.0959517	-5.24472	1.56516e-07	1.48486e-05	1.4174	MARK2	TRUE	Up-regulated in Suffolk	1531.01	1631.27	1434.39	1422.86	1602.89	1435.26	1620.36	1560.11	1537.36	1836.19	2465.19	2563.19	2257.22	1972.52	1529.88	2231.19	2046.35	2755.36
ENSOARG00000014476	9682.89	-0.503082	0.194801	-2.58217	0.00981798	0.0411635	1.41724	EIF4A1	TRUE	Up-regulated in Suffolk	8988.39	12373.1	8126.91	7401.66	5552.09	6061.62	6363.56	5692.17	9758.17	9977.11	11990.1	13969.5	9550.92	6396.15	6339.73	15568.4	12942.5	17239.8
ENSOARG00000017704	665.247	-0.50286	0.118228	-4.25334	2.10606e-05	0.000514479	1.41702	NOTCH4	TRUE	Up-regulated in Suffolk	573.99	487.913	621.182	528.801	556.66	678.415	447.559	726.245	431.191	529.832	827.54	764.649	662.543	880.913	1072.84	820.172	661.787	702.222
ENSOARG00000011130	2300.34	-0.502808	0.158657	-3.16897	0.00152979	0.0109925	1.41697	SBNO2	TRUE	Up-regulated in Suffolk	1691.64	2322.12	1569.71	1566.15	2436.97	2036.23	1813.51	1716.89	2020.79	2027.75	3634.02	3705.97	1749.9	2780.02	1584.93	2351.25	2702.95	3695.23
ENSOARG00000012174	1080.58	-0.50261	0.135116	-3.71978	0.000199399	0.00253217	1.41677	AL121753.1	TRUE	Up-regulated in Suffolk	952.532	1146.81	868.623	857.452	796.006	772.531	756.274	773.701	1042.32	1083.03	1461.5	1421.6	1199.28	1006.76	825.752	1670.02	1148.39	1667.78
ENSOARG00000012251	331.428	-0.502582	0.142823	-3.51886	0.000433411	0.00446168	1.41675	CAPN15	TRUE	Up-regulated in Suffolk	293.173	381.695	194.602	260.896	308.248	254.896	207.878	249.144	274.469	347.615	423.862	453.524	435.432	355.607	268.849	516.655	308.834	430.325
ENSOARG00000019700	1701.97	-0.50256	0.180458	-2.78466	0.00535836	0.0263477	1.41673	B4GALT4	TRUE	Up-regulated in Suffolk	1201.9	1883.43	2059.44	876.143	1256.57	1213.7	1107.65	995.727	1896.41	1667.06	2737.67	2600.28	1441.91	1583.55	1432.58	1884.51	2122.91	2674.01
ENSOARG00000002485	218.399	-0.502559	0.0993948	-5.05624	4.27594e-07	2.94149e-05	1.41672	SSNA1	TRUE	Up-regulated in Suffolk	187.586	195.165	158.517	187.689	170.443	193.133	176.852	168.638	193.207	205.579	313.768	262.063	293.284	266.943	183.074	265.747	293.262	216.233
ENSOARG00000020904	913.184	-0.502532	0.158441	-3.1716	0.00151601	0.0109097	1.4167	POLR1B	TRUE	Up-regulated in Suffolk	739.111	1045.78	846.714	654.187	696.278	652.926	640.7	587.267	881.453	879.316	1127.55	1268.43	908.444	772.229	633.716	1315.24	1176.94	1611.04
ENSOARG00000003881	1220.66	-0.501857	0.120771	-4.15536	3.24771e-05	0.00068919	1.41603	SCAP	TRUE	Up-regulated in Suffolk	1008.69	949.056	1069.67	1007.76	1069.8	1074.48	1078.17	1049.11	933.693	1005.47	1428.47	1541.26	2124.88	1453.89	1102.28	1299.06	956.347	1819.78
ENSOARG00000005621	50.2732	-0.501695	0.193615	-2.5915	0.00955577	0.040365	1.41588	SPRED3	TRUE	Up-regulated in Suffolk	38.1911	56.9952	32.219	35.0457	21.7587	58.8222	41.1103	38.9817	46.4359	46.7224	61.4691	44.2754	35.1287	65.7825	52.4896	63.4015	80.4525	85.6368
ENSOARG00000006209	2496.87	-0.501659	0.153653	-3.26473	0.00109568	0.00859664	1.41584	ALAS1	TRUE	Up-regulated in Suffolk	2029.75	2433.52	1781.06	2288.1	1572.07	2143.09	2033.02	1625.37	2262.09	2698.69	3745.95	3224.93	2079.13	2770.49	1725.76	2735.71	3600.9	4194.06
ENSOARG00000003926	1280.62	-0.501654	0.18519	-2.70855	0.00675787	0.0311815	1.41584	CARMIL1	TRUE	Up-regulated in Suffolk	876.149	1024.19	1317.11	917.419	1318.21	1124.48	1144.88	983.863	1013.3	929.777	1326.63	1641.78	3341.31	1313.74	981.94	1017.12	1218.47	1560.73
ENSOARG00000011060	1669.73	-0.501595	0.125902	-3.98398	6.77694e-05	0.00118754	1.41578		TRUE	Up-regulated in Suffolk	1573.7	1871.34	1479.49	1355.1	1312.77	1360.75	1267.44	1089.79	1284.45	1408.21	1899.12	2090.52	1554.65	2024	1394.18	2846.32	1913.99	2329.32
ENSOARG00000001430	399.735	-0.501197	0.116712	-4.29422	1.75307e-05	0.000455143	1.41539	PLPP5	TRUE	Up-regulated in Suffolk	375.172	335.063	318.323	329.43	303.715	403.912	327.331	332.191	352.415	283.138	543.13	449.934	633.95	607.296	457.044	361.523	362.036	419.62
ENSOARG00000015494	1908.58	-0.500612	0.0938665	-5.3332	9.64968e-08	1.02237e-05	1.41481	CLCN3	TRUE	Up-regulated in Suffolk	1343.43	1547.51	1491.09	1505.41	1748.86	1648.98	1859.27	1606.72	1796.07	1513.81	2679.87	2534.47	2437.77	2466.37	1707.83	1799.52	2307.17	2360.36
ENSOARG00000005920	636.415	-0.50043	0.103051	-4.85623	1.19641e-06	6.34318e-05	1.41463	NUBP1	TRUE	Up-regulated in Suffolk	547.032	603.631	550.3	487.525	475.972	540.183	544.517	484.728	597.862	517.685	711.941	764.649	647.838	733.141	540.259	1034.66	870.704	802.845
ENSOARG00000003907	2031.96	-0.500128	0.0923462	-5.41578	6.10205e-08	7.83816e-06	1.41434	NUDC	TRUE	Up-regulated in Suffolk	1561.34	1765.12	1761.73	1690.76	1910.23	1736.23	1739.82	1705.02	1480.14	1753.03	2900.98	2773.8	2302.15	1967.75	1823.05	2750.55	2204.66	2748.94
ENSOARG00000012568	1121.51	-0.50007	0.113327	-4.41264	1.0212e-05	0.000318457	1.41428	RUVBL2	TRUE	Up-regulated in Suffolk	987.353	946.465	1046.47	871.47	1066.18	955.86	848.578	889.799	884.77	927.908	1458.75	1560.41	1237.67	1146.9	879.522	1644.39	1113.36	1721.3
ENSOARG00000016621	1128.36	-0.500026	0.145364	-3.43973	0.000582299	0.00544772	1.41424	TSTA3	TRUE	Up-regulated in Suffolk	1006.45	1265.12	1025.85	829.416	723.477	830.373	747.741	714.381	1247.96	1055.93	1489.94	1542.46	1071.02	1313.74	851.356	1715.89	1509.13	1370.19
ENSOARG00000015188	330.26	-0.499822	0.171907	-2.90745	0.00364384	0.020118	1.41404	EXOSC4	TRUE	Up-regulated in Suffolk	320.132	372.196	311.88	259.338	238.439	212.74	224.167	193.213	310.955	311.171	366.062	469.08	399.487	267.897	221.481	611.082	367.227	488.13
ENSOARG00000009307	53.0388	-0.49952	0.200728	-2.4881	0.0128429	0.049977	1.41374	SH3RF1	TRUE	Up-regulated in Suffolk	40.4377	50.0867	61.8604	31.9306	52.5835	39.2148	36.4563	42.3714	54.728	32.7057	84.4054	87.3542	98.0335	53.3887	39.6873	35.0732	48.012	66.3685
ENSOARG00000000910	2713.66	-0.499495	0.182026	-2.74383	0.0060726	0.028824	1.41372	HM13	TRUE	Up-regulated in Suffolk	2327.41	3038.88	2777.27	1738.27	1448.77	2450.92	1916.67	1529.61	2741.38	2623.93	4334.03	3382.88	1946.78	2517.85	2017.65	4347.72	4271.77	3434.03
ENSOARG00000013348	425.904	-0.499421	0.193271	-2.58374	0.00977347	0.0410124	1.41365	DAGLA	TRUE	Up-regulated in Suffolk	241.503	501.73	472.974	277.251	281.05	314.699	304.837	252.533	460.213	432.65	882.587	634.216	343.117	500.519	325.18	383.107	473.632	584.471
ENSOARG00000003200	1250.38	-0.499333	0.146678	-3.40417	0.000663664	0.00594634	1.41356	NUTF2	TRUE	Up-regulated in Suffolk	1188.42	1372.2	1052.92	1085.64	847.683	859.784	980.441	813.53	1077.15	1192.36	1658.75	1830.85	1793.2	908.561	992.182	1717.24	1330.06	1805.87
ENSOARG00000006305	558.108	-0.499195	0.192973	-2.58658	0.00969348	0.0407711	1.41342	STARD10	TRUE	Up-regulated in Suffolk	376.295	419.692	505.193	306.066	456.026	661.749	383.954	473.712	699.856	355.091	594.508	719.177	476.28	1265.12	537.699	631.317	772.085	412.127
ENSOARG00000002435	53.0076	-0.498633	0.165812	-3.00795	0.00263016	0.0161083	1.41287	DHX37	TRUE	Up-regulated in Suffolk	66.2728	44.9053	54.1279	29.5942	41.7042	31.3718	41.1103	49.1508	45.6067	40.1813	43.1201	81.3711	75.159	58.1555	51.2094	74.1932	58.393	68.5094
ENSOARG00000002497	746.387	-0.498234	0.132935	-3.74792	0.000178309	0.00234222	1.41248	NECAP1	TRUE	Up-regulated in Suffolk	559.388	698.623	762.945	509.331	640.975	626.456	625.186	514.388	740.487	585.899	1212.87	898.672	727.082	648.291	623.475	910.553	1062.75	1087.59
ENSOARG00000008988	167.86	-0.497927	0.165776	-3.00349	0.00266903	0.0162983	1.41218	PLCG2	TRUE	Up-regulated in Suffolk	163.997	163.214	176.56	154.201	113.327	95.0958	113.247	148.3	137.649	139.233	197.252	256.08	341.483	141.099	179.233	159.178	169.988	172.344
ENSOARG00000001236	857.289	-0.497696	0.0865099	-5.75307	8.76394e-09	1.76679e-06	1.41196	TFIP11	TRUE	Up-regulated in Suffolk	740.234	712.44	657.267	697.021	746.142	798.02	756.274	677.094	713.952	728.87	1044.06	1146.37	983.603	1075.4	798.867	932.137	881.085	1342.36
ENSOARG00000003719	1637.11	-0.497607	0.122528	-4.06112	4.88374e-05	0.000925424	1.41187	PDCD11	TRUE	Up-regulated in Suffolk	1253.57	1643.36	1494.96	1316.16	1459.65	1253.89	1303.89	1227.92	1456.93	1346.54	1997.29	2317.88	2215.56	1424.33	1248.23	1972.19	1871.17	2664.37
ENSOARG00000015910	7029.97	-0.497434	0.115829	-4.2945	1.7509e-05	0.000455143	1.4117	GANAB	TRUE	Up-regulated in Suffolk	5668.01	7449.1	6927.08	5521.65	5371.68	5289.09	5344.33	5124.39	6093.05	6327.15	9581.85	9550.33	8865.5	6830.89	5743.14	7737.68	8055.63	11058.9
ENSOARG00000003658	900.994	-0.497355	0.178147	-2.7916	0.00524476	0.0260444	1.41162	AC021097.2	TRUE	Up-regulated in Suffolk	882.889	1059.59	690.774	731.288	541.248	589.202	565.46	578.793	859.894	1013.88	1186.26	1279.2	1055.49	650.198	601.711	1377.3	1122.44	1432.28
ENSOARG00000004118	245.608	-0.496655	0.164091	-3.02672	0.0024722	0.0154473	1.41094	PQLC1	TRUE	Up-regulated in Suffolk	158.381	224.526	207.49	180.68	220.307	175.486	176.076	205.925	231.35	271.925	363.31	283.602	167.474	224.042	204.838	406.039	312.727	406.775
ENSOARG00000015055	756.221	-0.496312	0.157371	-3.1536	0.00161269	0.0114242	1.4106	KIF13B	TRUE	Up-regulated in Suffolk	463.91	607.085	590.251	591.883	825.924	726.453	751.62	592.352	668.345	512.078	1077.09	1242.11	851.258	733.141	592.749	585.452	920.014	1280.27
ENSOARG00000015628	599.419	-0.495843	0.160021	-3.09844	0.00194541	0.0129765	1.41014	DUSP6	TRUE	Up-regulated in Suffolk	491.991	548.363	444.622	334.103	816.858	555.869	472.38	558.455	466.847	327.991	603.682	654.559	966.447	943.835	652.92	597.593	782.466	570.555
ENSOARG00000016204	10062.8	-0.495771	0.158147	-3.13471	0.00172023	0.0119699	1.41007	AEBP1	TRUE	Up-regulated in Suffolk	9915.09	10626.1	9331.9	7115.06	8751.53	7890.01	8130.52	8364.95	6429.72	7683.97	15643.4	10887	10673.4	8640.38	9644.01	11477	8620.1	21305.4
ENSOARG00000001654	1608.67	-0.49567	0.0922037	-5.3758	7.62434e-08	8.83387e-06	1.40998	PPP6R1	TRUE	Up-regulated in Suffolk	1433.29	1544.05	1318.4	1368.34	1251.13	1299.97	1213.14	1243.18	1335.03	1559.6	2067.01	2101.29	2306.24	1694.14	1419.78	2043.69	1641.49	2116.3
ENSOARG00000008977	1455.61	-0.495596	0.141211	-3.5095	0.000448946	0.00455378	1.4099	NUP188	TRUE	Up-regulated in Suffolk	1191.79	1408.47	1145.71	1380.8	1062.55	989.192	995.179	1167.76	1342.49	1530.63	1836.73	2108.47	1801.37	1423.38	1036.99	1622.81	1571.42	2585.16
ENSOARG00000018761	485.342	-0.495317	0.159657	-3.10226	0.00192048	0.0128785	1.40963	EFNA5	TRUE	Up-regulated in Suffolk	350.46	400.693	585.096	321.642	389.843	397.05	411.103	400.833	446.116	362.566	741.299	716.784	571.045	455.71	440.401	399.294	425.62	920.595
ENSOARG00000011597	1820.77	-0.494696	0.127186	-3.8895	0.00010045	0.00156441	1.40902	SEC13	TRUE	Up-regulated in Suffolk	1523.15	2068.23	1699.87	1489.05	1218.49	1463.69	1490.05	1188.94	1587.11	1580.15	2653.26	2343.01	1978.64	1716.06	1459.47	2761.34	2100.85	2452.42
ENSOARG00000015240	438.748	-0.493957	0.155986	-3.16657	0.00154246	0.0110462	1.4083	DDX56	TRUE	Up-regulated in Suffolk	403.253	446.462	359.564	373.821	324.567	288.228	318.023	282.193	474.31	406.485	579.828	684.474	568.595	341.306	300.855	563.869	494.394	687.235
ENSOARG00000000077	488.198	-0.493934	0.0882389	-5.59774	2.17163e-08	3.66527e-06	1.40828	MRPS2	TRUE	Up-regulated in Suffolk	423.472	423.146	403.381	404.973	443.333	415.677	410.327	420.324	358.22	419.568	629.371	518.142	550.622	725.514	476.247	678.531	465.846	620.867
ENSOARG00000006723	1758.05	-0.493735	0.148841	-3.31709	0.000909609	0.0075145	1.40809	TXNDC11	TRUE	Up-regulated in Suffolk	1424.3	1944.74	1862.26	1074.74	1155.93	1473.49	1212.37	1058.44	2057.28	1484.84	2482.62	2080.95	1466.42	2203.24	1663.03	2444.33	2538.15	2017.82
ENSOARG00000002994	909.34	-0.493631	0.18392	-2.68362	0.00728296	0.0328503	1.40798	AC138894.1	TRUE	Up-regulated in Suffolk	750.343	706.395	795.164	707.924	1003.62	760.766	974.236	687.264	616.934	585.899	951.395	1179.88	2235.16	1122.12	1006.26	721.698	655.299	907.75
ENSOARG00000015607	77.2215	-0.493495	0.172121	-2.86721	0.00414101	0.0220333	1.40785		TRUE	Up-regulated in Suffolk	56.1634	103.628	72.1705	70.8702	63.4629	49.0185	56.6236	55.9302	67.1662	50.4602	98.1671	138.81	87.4132	75.3162	53.7699	90.3808	88.2382	112.398
ENSOARG00000000420	1004.72	-0.493423	0.136825	-3.60619	0.000310727	0.00352085	1.40778	NDFIP2	TRUE	Up-regulated in Suffolk	791.904	1069.95	808.052	684.56	935.624	807.824	696.548	761.837	1035.69	848.48	1183.51	1210.99	849.624	956.229	896.165	1307.15	1623.32	1617.46
ENSOARG00000012350	353.613	-0.493416	0.137959	-3.57658	0.000348119	0.00382435	1.40777	MTHFD2	TRUE	Up-regulated in Suffolk	296.543	385.149	386.627	248.435	226.653	300.973	278.464	193.213	321.735	335.467	377.072	435.575	533.466	326.052	368.708	427.623	394.477	528.807
ENSOARG00000016113	782.582	-0.493235	0.191281	-2.57824	0.00993058	0.0414918	1.4076	SLC12A7	TRUE	Up-regulated in Suffolk	585.223	469.778	668.866	467.276	916.585	745.081	851.681	722.008	563.035	532.636	1300.03	1225.35	995.04	1500.6	655.48	555.775	631.942	700.081
ENSOARG00000003436	261.64	-0.492934	0.141054	-3.49476	0.000474493	0.00474003	1.4073	REXO4	TRUE	Up-regulated in Suffolk	187.586	327.291	238.42	194.698	178.603	192.152	188.487	207.62	254.568	227.071	302.758	320.698	267.141	248.829	224.041	415.482	334.786	399.281
ENSOARG00000017781	447.3	-0.492397	0.185751	-2.65066	0.00803349	0.0354103	1.40678	WDR12	TRUE	Up-regulated in Suffolk	392.021	516.411	439.467	383.945	288.303	292.15	256.745	239.822	477.627	445.732	571.571	607.89	505.69	305.078	317.498	705.51	550.191	755.745
ENSOARG00000015417	58.5936	-0.49206	0.18591	-2.64652	0.00813254	0.0357492	1.40645	MAPRE1	TRUE	Up-regulated in Suffolk	59.5332	60.4494	30.9302	57.6308	40.7976	43.1362	48.8669	34.7445	62.191	50.4602	74.3134	77.7812	74.3421	56.2488	34.5663	63.4015	73.9644	111.328
ENSOARG00000004441	468.152	-0.491601	0.132196	-3.71867	0.000200276	0.00253886	1.406	SLC41A1	TRUE	Up-regulated in Suffolk	344.843	487.913	418.846	379.273	359.925	378.423	363.011	389.817	422.898	395.272	672.491	624.643	616.794	444.27	325.18	518.004	504.775	780.365
ENSOARG00000013115	82.3659	-0.491544	0.184881	-2.6591	0.00783504	0.0347538	1.40595	SMIM8	TRUE	Up-regulated in Suffolk	57.2867	51.8138	70.8817	66.1975	63.4629	65.6847	82.9962	74.5736	68.8247	84.1004	103.672	87.3542	55.5523	106.777	81.9351	110.615	185.56	65.298
ENSOARG00000013614	587.608	-0.491426	0.117178	-4.19379	2.74327e-05	0.000616677	1.40583	FAM173A	TRUE	Up-regulated in Suffolk	486.375	410.193	377.606	557.617	550.314	571.555	541.414	509.304	479.285	467.224	739.465	720.373	542.452	1008.66	745.097	608.384	572.251	689.376
ENSOARG00000017866	468.607	-0.491176	0.139252	-3.52721	0.000419959	0.00436442	1.40559	DHX37	TRUE	Up-regulated in Suffolk	394.267	433.509	457.509	395.627	458.746	304.895	335.863	363.546	358.22	439.191	513.772	713.194	691.953	391.835	363.587	562.519	507.37	749.322
ENSOARG00000005531	2074.72	-0.49097	0.192633	-2.54842	0.0108212	0.0440465	1.40539	USP5	TRUE	Up-regulated in Suffolk	1900.57	2423.16	1911.23	1761.63	1120.57	1297.03	1195.3	1179.62	2056.45	2451.99	2989.05	3068.17	2311.14	1548.27	1272.55	3209.19	2544.64	3104.33
ENSOARG00000003633	48.4354	-0.490916	0.184421	-2.66206	0.00776642	0.0345295	1.40534	TLCD1	TRUE	Up-regulated in Suffolk	42.6842	63.0401	34.7965	37.3821	40.7976	34.3129	34.9049	31.3548	43.1191	42.0502	61.4691	78.9778	45.749	51.4819	38.4071	56.6566	41.5239	93.13
ENSOARG00000007651	1415.25	-0.49078	0.15534	-3.15925	0.00158173	0.0112598	1.4052	ANO9	TRUE	Up-regulated in Suffolk	891.875	1114.86	1425.37	1040.47	1446.05	1179.38	1593.99	949.119	1125.24	1109.19	1863.34	1852.39	933.769	2591.26	1705.27	1361.11	1541.57	1750.2
ENSOARG00000012359	1902.49	-0.490496	0.142041	-3.4531	0.000554188	0.00526346	1.40493	MBD3	TRUE	Up-regulated in Suffolk	1830.93	2000.88	1756.58	1546.68	1473.24	1315.65	1357.41	1310.12	1690.77	1712.85	2387.2	2643.36	2785.79	1599.75	1454.35	2940.75	1732.32	2706.12
ENSOARG00000013586	6849.74	-0.490424	0.109498	-4.47879	7.50686e-06	0.000252812	1.40486	UBA1	TRUE	Up-regulated in Suffolk	5975.79	6576.03	5956.64	5888.46	4829.52	5153.8	5480.08	5226.93	6034.18	6665.42	9421.29	9307.42	8961.9	6706.95	5571.58	7670.23	7460.02	10409.1
ENSOARG00000013177	71.8264	-0.490165	0.17746	-2.76296	0.00572802	0.0276772	1.40461	RAB3A	TRUE	Up-regulated in Suffolk	52.7936	48.3595	101.812	63.8611	57.1166	54.9007	51.1939	46.6085	48.0943	76.6248	105.507	76.5845	51.4676	81.9897	96.0176	124.105	83.0478	72.7913
ENSOARG00000016504	920.524	-0.490035	0.142951	-3.42787	0.000608338	0.0056012	1.40448	KRI1	TRUE	Up-regulated in Suffolk	894.122	852.337	845.426	724.278	875.788	579.398	729.125	789.802	630.202	822.315	1066.08	1166.72	1822.61	1106.86	981.94	1002.28	676.061	1004.09
ENSOARG00000005541	904.519	-0.489953	0.184435	-2.65617	0.00790345	0.0349645	1.4044	ARHGEF37	TRUE	Up-regulated in Suffolk	734.617	745.255	670.154	714.154	571.166	743.12	826.859	764.379	961.887	826.987	1053.23	1044.66	2271.93	911.421	707.97	678.531	781.168	1273.85
ENSOARG00000007683	633.851	-0.48962	0.164235	-2.98108	0.00287239	0.0171504	1.40407	CXCL16	TRUE	Up-regulated in Suffolk	518.95	621.766	451.065	459.488	419.762	428.421	373.095	606.758	602.838	831.659	920.202	826.874	523.662	831.338	449.363	870.084	744.835	929.159
ENSOARG00000002803	636.893	-0.489208	0.161316	-3.03251	0.0024253	0.0152527	1.40367	E2F4	TRUE	Up-regulated in Suffolk	569.497	834.202	581.23	476.622	429.734	426.461	440.578	420.324	567.181	597.113	841.301	767.042	754.858	514.819	463.445	1018.47	772.085	989.105
ENSOARG00000019602	785.216	-0.489026	0.142379	-3.43455	0.000593537	0.00549811	1.4035	HSBP1	TRUE	Up-regulated in Suffolk	749.22	820.385	556.744	609.796	581.139	630.377	776.441	523.71	665.858	692.427	1254.15	1171.5	1028.54	767.462	638.837	662.343	807.12	1197.84
ENSOARG00000012951	1564.05	-0.489012	0.141019	-3.4676	0.000525123	0.0050713	1.40348	SYVN1	TRUE	Up-regulated in Suffolk	1172.69	1722.81	1537.49	1042.81	1245.68	1469.57	995.179	1215.21	1531.56	1226.93	2822.99	1836.83	1643.69	1796.15	1220.06	2046.38	1577.91	2048.86
ENSOARG00000002950	285.988	-0.488666	0.179384	-2.72419	0.00644585	0.0300767	1.40315	PSMD10	TRUE	Up-regulated in Suffolk	317.885	292.748	338.943	217.284	166.817	185.29	191.589	183.892	255.398	242.957	355.971	327.878	334.131	173.513	297.015	493.722	476.227	296.517
ENSOARG00000011559	622.159	-0.48863	0.141711	-3.44804	0.000564661	0.00532904	1.40311	GRPEL1	TRUE	Up-regulated in Suffolk	549.278	703.804	510.348	467.276	514.956	484.302	399.468	405.07	569.669	629.818	891.761	733.536	672.347	505.286	503.132	906.506	910.93	841.381
ENSOARG00000007476	623.439	-0.488583	0.0968039	-5.04709	4.48585e-07	3.04262e-05	1.40307	SIGIRR	TRUE	Up-regulated in Suffolk	540.292	518.138	494.883	468.055	563.913	562.732	541.414	530.489	523.233	530.767	816.53	770.632	937.854	913.328	611.952	623.223	572.251	702.222
ENSOARG00000014268	727.711	-0.488433	0.0820248	-5.9547	2.60552e-09	7.2729e-07	1.40292	CHMP1A	TRUE	Up-regulated in Suffolk	599.825	634.719	568.342	616.805	631.909	637.24	639.148	594.047	607.813	629.819	1013.78	935.767	861.061	966.716	663.162	790.495	713.692	994.457
ENSOARG00000006426	421.053	-0.488148	0.100056	-4.87889	1.06687e-06	5.82165e-05	1.40264	CCDC12	TRUE	Up-regulated in Suffolk	317.885	408.465	403.381	324.757	373.524	356.854	340.517	296.6	369	367.238	540.378	570.794	425.629	434.736	389.191	562.52	472.334	625.148
ENSOARG00000011420	272.786	-0.487438	0.143165	-3.40486	0.000661983	0.00593495	1.40195	C19orf24	TRUE	Up-regulated in Suffolk	213.421	304.838	231.976	189.247	190.389	198.035	207.103	222.026	278.615	257.908	298.171	303.945	230.379	302.218	249.646	500.467	339.977	391.788
ENSOARG00000006610	1230.74	-0.487319	0.0591189	-8.24307	1.67847e-16	8.121e-13	1.40184	BCAR1	TRUE	Up-regulated in Suffolk	1101.93	1047.5	970.435	1029.57	1017.22	1049.98	988.198	1075.39	1034.86	1118.54	1616.55	1541.26	1571.8	1530.16	1208.54	1532.43	1332.66	1386.25
ENSOARG00000015619	4045.39	-0.487133	0.120778	-4.03321	5.50194e-05	0.00100707	1.40166	SDHA	TRUE	Up-regulated in Suffolk	3305.78	3975.85	3578.88	3420.46	3290.1	3034.24	3198.84	3064.3	3865.79	3400.46	6670.78	5765.38	3694.23	4892.69	3352.94	3816.23	4785.63	5704.48
ENSOARG00000009504	696.052	-0.487048	0.146727	-3.3194	0.000902119	0.00746963	1.40157	PFDN2	TRUE	Up-regulated in Suffolk	752.59	763.39	637.935	533.474	479.598	440.186	522.023	476.254	595.375	655.049	955.983	874.739	685.418	592.996	556.902	1112.9	920.014	974.118
ENSOARG00000012893	429.125	-0.486897	0.194707	-2.50031	0.0124084	0.0487966	1.40143		TRUE	Up-regulated in Suffolk	235.886	284.112	266.773	285.817	608.337	451.95	477.034	308.464	413.777	249.498	652.307	576.777	339.033	822.758	476.248	457.3	417.834	400.352
ENSOARG00000003140	168.98	-0.486598	0.186433	-2.61003	0.00905349	0.0387301	1.40114	USP43	TRUE	Up-regulated in Suffolk	140.409	196.029	148.207	118.377	133.272	126.468	117.901	134.741	155.063	142.036	269.73	280.012	86.5963	173.513	115.221	217.184	237.465	249.417
ENSOARG00000005659	363.641	-0.486593	0.165032	-2.94848	0.00319346	0.0183811	1.40113	AK6	TRUE	Up-regulated in Suffolk	321.255	457.688	369.874	327.872	251.132	209.799	230.373	242.364	316.759	324.254	424.779	416.428	396.219	267.897	323.899	600.291	529.429	535.23
ENSOARG00000019186	469.285	-0.486331	0.187017	-2.60028	0.00931465	0.0395791	1.40088	SLC5A6	TRUE	Up-regulated in Suffolk	424.595	529.364	444.622	383.167	314.594	279.405	280.791	277.109	465.188	525.16	525.699	790.975	482.815	321.285	349.504	700.114	542.406	810.338
ENSOARG00000010095	674.83	-0.486259	0.138646	-3.5071	0.000453026	0.00458555	1.40081	PIGU	TRUE	Up-regulated in Suffolk	562.758	661.49	609.583	562.289	504.077	499.008	545.293	525.405	606.154	611.13	819.283	887.902	1207.45	564.394	522.336	751.375	664.382	1042.63
ENSOARG00000000604	159.243	-0.486097	0.125878	-3.8618	0.000112556	0.00168601	1.40065		TRUE	Up-regulated in Suffolk	156.134	139.034	155.94	122.271	151.404	131.369	107.817	140.673	106.139	136.43	227.528	150.776	235.28	166.84	221.481	196.949	129.762	190.542
ENSOARG00000003381	1348.47	-0.485673	0.149678	-3.24466	0.0011759	0.00901169	1.40024	C1QBP	TRUE	Up-regulated in Suffolk	1097.43	1392.93	1220.45	1088.75	981.861	940.174	1161.95	830.479	1342.49	1289.54	1566.09	1642.98	2008.87	893.307	1088.2	2020.75	1786.83	1919.33
ENSOARG00000014089	432.641	-0.485472	0.125064	-3.8819	0.000103644	0.00159448	1.40004	MRPL15	TRUE	Up-regulated in Suffolk	414.486	461.143	398.226	320.084	302.809	349.011	283.118	291.515	402.168	428.912	544.048	459.507	490.168	375.627	434	613.78	628.049	590.894
ENSOARG00000013316	965.364	-0.485257	0.111132	-4.36647	1.26269e-05	0.000366418	1.39984	PUS1	TRUE	Up-regulated in Suffolk	780.672	936.966	826.094	1018.66	803.259	599.006	738.433	818.615	700.685	935.383	1203.69	1236.12	1163.33	963.856	938.412	1420.46	953.752	1339.14
ENSOARG00000004163	594.292	-0.485183	0.0996496	-4.86891	1.12217e-06	6.03268e-05	1.39976	CTDP1	TRUE	Up-regulated in Suffolk	508.841	532.819	539.99	497.649	573.886	468.616	438.251	452.526	499.186	519.554	866.073	764.649	736.068	659.731	533.858	729.791	533.322	842.452
ENSOARG00000009716	113.859	-0.485125	0.150062	-3.23317	0.00122423	0.00929126	1.39971	EXOC3L2	TRUE	Up-regulated in Suffolk	99.9709	114.854	88.9243	86.4461	95.1943	72.5473	62.0532	115.25	109.456	112.134	125.691	177.102	93.9488	143.959	148.507	168.621	99.9168	134.878
ENSOARG00000007111	106.908	-0.485058	0.144877	-3.34805	0.000813836	0.00696512	1.39964	KBTBD4	TRUE	Up-regulated in Suffolk	113.45	84.6292	70.8817	71.6491	70.7158	102.939	113.247	67.7942	105.31	100.921	167.893	157.956	132.345	121.078	98.5781	101.173	120.679	123.103
ENSOARG00000021052	279.922	-0.48455	0.192291	-2.51959	0.0117492	0.0468132	1.39915	TDRKH	TRUE	Up-regulated in Suffolk	121.313	196.892	311.88	180.68	292.836	298.032	270.707	277.956	257.056	133.626	248.629	379.333	543.269	263.13	303.416	241.465	349.06	369.309
ENSOARG00000018523	1281.54	-0.484282	0.126838	-3.81806	0.000134507	0.00190475	1.39889	KAT2A	TRUE	Up-regulated in Suffolk	1137.87	1206.4	967.857	1126.91	1244.78	853.902	981.992	953.356	1096.22	1249.36	1769.76	1875.12	1739.28	1170.74	990.902	1761.75	1215.87	1725.58
ENSOARG00000012575	774.039	-0.484194	0.161605	-2.99596	0.00273583	0.0165737	1.3988	MAN2A2	TRUE	Up-regulated in Suffolk	609.935	601.904	757.79	640.169	633.722	559.791	767.909	658.451	518.258	760.641	967.909	1151.16	1526.06	731.234	562.023	678.531	686.442	1120.77
ENSOARG00000011232	484.521	-0.484017	0.164223	-2.94715	0.00320715	0.0184509	1.39863	KIAA0513	TRUE	Up-regulated in Suffolk	265.091	512.957	427.868	326.315	478.691	392.148	395.589	332.192	431.191	509.275	705.519	726.357	446.053	500.519	372.548	433.019	590.418	875.636
ENSOARG00000020293	1159.96	-0.483487	0.114037	-4.23969	2.23826e-05	0.000534415	1.39812	SPINT1	TRUE	Up-regulated in Suffolk	832.342	1164.08	889.243	825.522	1034.44	1063.7	994.403	851.664	1217.28	934.449	1532.14	1692.04	1205.81	1552.08	937.132	1251.84	1340.44	1560.73
ENSOARG00000003560	167.288	-0.483462	0.161434	-2.99489	0.00274542	0.016611	1.39809	ELP6	TRUE	Up-regulated in Suffolk	163.997	172.713	172.694	135.51	108.793	113.723	119.453	92.3696	181.598	146.708	243.124	224.967	174.01	160.166	119.062	184.809	249.143	248.347
ENSOARG00000003961	6439.6	-0.483213	0.148294	-3.25836	0.00112057	0.00872516	1.39785	HNRNPM	TRUE	Up-regulated in Suffolk	5661.27	7044.95	6162.84	5548.91	4459.63	4187.16	4652.44	4731.19	5814.44	5983.28	8185.49	8765.34	9359.75	4670.56	4589.64	8601.02	8042.66	9452.16
ENSOARG00000019077	206.272	-0.482469	0.180911	-2.66688	0.00765598	0.0341402	1.39713	C1orf194	TRUE	Up-regulated in Suffolk	126.929	126.944	207.49	151.865	224.84	234.308	219.513	167.791	161.696	107.462	247.711	345.827	155.22	247.876	199.717	184.809	362.036	240.853
ENSOARG00000018332	269.017	-0.482229	0.109291	-4.41238	1.0224e-05	0.000318457	1.3969	CCDC137	TRUE	Up-regulated in Suffolk	194.325	284.976	235.843	214.168	243.879	189.211	224.167	205.077	233.838	252.301	344.961	331.468	324.328	347.98	203.557	306.216	333.489	372.52
ENSOARG00000004946	2578.21	-0.482166	0.129116	-3.73428	0.000188252	0.0024332	1.39684	COX6B1	TRUE	Up-regulated in Suffolk	2163.41	2751.31	2034.95	2367.53	1835.89	1873.48	1746.8	1921.12	2392.28	2688.41	3680.81	3469.04	2135.5	2970.7	2104.71	3505.97	3250.54	3515.39
ENSOARG00000004004	824.956	-0.481629	0.100384	-4.79783	1.60395e-06	7.92213e-05	1.39632	ANAPC15	TRUE	Up-regulated in Suffolk	695.303	753.027	635.358	651.851	703.531	708.807	766.357	650.824	723.073	703.64	1133.05	1001.58	1249.93	1010.57	797.587	856.594	691.632	1116.49
ENSOARG00000010188	1157.87	-0.481552	0.0708277	-6.79892	1.05404e-11	8.49968e-09	1.39624	ARFRP1	TRUE	Up-regulated in Suffolk	948.039	1081.18	930.484	1030.34	1020.85	1041.15	930.798	899.12	975.154	974.63	1537.65	1443.14	1504.81	1495.84	1106.12	1290.96	1187.32	1444.05
ENSOARG00000007503	502.087	-0.481522	0.0975438	-4.93658	7.95052e-07	4.74904e-05	1.39622	POLR1C	TRUE	Up-regulated in Suffolk	465.033	496.549	475.552	440.797	432.454	395.089	366.114	372.868	388.072	423.305	610.104	690.458	557.157	552.001	453.203	692.02	513.858	712.926
ENSOARG00000003062	1639.77	-0.481396	0.108431	-4.4396	9.01273e-06	0.000289424	1.39609	TM9SF4	TRUE	Up-regulated in Suffolk	1199.65	1407.61	1525.89	1340.3	1363.55	1559.77	1420.24	1218.6	1525.75	1323.18	2201.88	2229.33	2268.66	1733.23	1237.99	1732.07	1876.36	2351.8
ENSOARG00000009669	1922.97	-0.480989	0.0951188	-5.05672	4.26525e-07	2.94149e-05	1.3957	HMGN1	TRUE	Up-regulated in Suffolk	1560.22	1748.72	1822.3	1471.92	1581.13	1522.51	1846.86	1357.58	1723.1	1665.19	2031.23	2291.55	2858.49	1689.37	2008.69	2459.17	2507	2468.48
ENSOARG00000020458	620.879	-0.480621	0.177434	-2.70852	0.00675832	0.0311815	1.39534	EHD4	TRUE	Up-regulated in Suffolk	505.471	611.403	452.354	445.47	570.259	546.066	317.247	507.609	722.244	534.505	1004.61	1001.58	432.164	706.447	463.445	534.191	861.62	959.132
ENSOARG00000014650	262.754	-0.480475	0.172336	-2.78789	0.00530518	0.0262188	1.3952	HGH1	TRUE	Up-regulated in Suffolk	251.612	316.928	234.554	204.044	197.642	191.172	176.076	158.469	241.301	237.35	377.072	404.462	353.738	220.228	144.667	339.94	290.667	389.647
ENSOARG00000013488	501.936	-0.480332	0.128359	-3.74205	0.000182523	0.0023808	1.39506	THOP1	TRUE	Up-regulated in Suffolk	439.198	462.006	427.868	468.055	454.213	379.403	431.27	406.765	369	406.485	650.472	711.997	772.831	432.83	396.873	683.927	437.298	704.362
ENSOARG00000012128	1488.85	-0.480329	0.124195	-3.86749	0.00010996	0.00165739	1.39506	CIB1	TRUE	Up-regulated in Suffolk	1441.15	1562.19	1140.55	1139.38	1070.71	1304.87	1132.47	1163.52	1224.75	1411.02	2089.03	1721.96	1139.64	2031.63	1275.11	1920.93	1841.32	2189.09
ENSOARG00000001227	177.67	-0.48022	0.140921	-3.40794	0.000654562	0.00588615	1.39496	CHCHD4	TRUE	Up-regulated in Suffolk	162.874	196.892	122.432	154.98	120.579	126.468	134.19	126.267	174.135	178.48	188.077	258.473	179.728	165.886	149.787	264.398	262.12	232.29
ENSOARG00000009022	69.653	-0.480154	0.165036	-2.90949	0.00362016	0.0200254	1.39489	SAMD10	TRUE	Up-regulated in Suffolk	46.054	67.3579	63.1492	45.9489	66.1827	67.6455	51.1939	37.2868	71.3123	71.0181	77.0658	98.124	85.7793	122.985	60.1711	76.8912	85.643	59.9457
ENSOARG00000013686	465.701	-0.480146	0.121872	-3.9397	8.15822e-05	0.00136061	1.39488	NUP62	TRUE	Up-regulated in Suffolk	445.938	441.281	405.959	423.664	345.419	339.208	377.749	338.971	420.411	403.682	689.005	579.171	629.865	519.586	327.74	562.52	458.06	674.39
ENSOARG00000025181	493.827	-0.479635	0.141837	-3.38154	0.000720815	0.00636602	1.39439	SLC35A4	TRUE	Up-regulated in Suffolk	402.13	501.73	445.91	408.088	356.299	405.873	381.627	308.464	483.431	476.569	678.913	710.8	624.147	496.705	299.575	655.598	547.596	705.433
ENSOARG00000017533	94.9395	-0.479562	0.156649	-3.06175	0.00220047	0.0141892	1.39432		TRUE	Up-regulated in Suffolk	69.6426	105.355	88.9243	49.8428	62.5563	75.4884	82.9962	77.1159	64.6786	123.347	119.269	128.04	107.837	86.7566	93.4572	136.246	120.679	116.68
ENSOARG00000008222	242	-0.479128	0.137675	-3.48031	0.00050083	0.00491518	1.3939	MRI1	TRUE	Up-regulated in Suffolk	170.737	244.388	206.201	176.007	226.653	198.035	187.711	187.281	201.499	243.891	253.216	272.832	185.447	310.798	254.767	438.414	249.143	348.97
ENSOARG00000004555	1170.51	-0.47887	0.159922	-2.99426	0.00275114	0.0166317	1.39365	TSHZ1	TRUE	Up-regulated in Suffolk	1155.84	1530.23	1002.65	826.3	997.274	857.823	840.045	966.067	839.992	845.676	1635.81	1312.71	1158.43	1205.06	878.241	1500.05	1213.28	2303.63
ENSOARG00000004060	55.8173	-0.478438	0.17953	-2.66463	0.00770733	0.0343165	1.39324		TRUE	Up-regulated in Suffolk	57.2867	41.451	20.6201	42.8337	56.21	55.881	62.8289	47.4559	53.8988	29.9024	52.2946	57.4384	79.2438	85.8032	69.1327	64.7505	50.6072	77.0731
ENSOARG00000003258	278.326	-0.477957	0.124676	-3.83359	0.000126285	0.00182029	1.39277	EXOC8	TRUE	Up-regulated in Suffolk	185.339	265.978	228.11	195.477	249.318	260.778	206.327	258.465	254.568	252.301	378.907	381.726	377.429	252.643	275.251	221.231	382.798	383.224
ENSOARG00000014331	1017.96	-0.477798	0.124854	-3.8268	0.000129819	0.00185648	1.39262	SPECC1L-ADORA2A	TRUE	Up-regulated in Suffolk	796.397	886.88	985.9	777.236	972.795	929.39	1009.92	759.295	760.388	741.018	1338.56	1371.34	1695.16	909.514	896.165	1150.67	956.347	1386.24
ENSOARG00000010573	1392.96	-0.477608	0.138095	-3.45847	0.000543243	0.00519788	1.39243	PPP5C	TRUE	Up-regulated in Suffolk	1185.05	1300.53	1123.8	1051.37	1626.46	967.624	1007.59	1250.8	1179.14	1082.09	1638.57	1759.05	1288.32	2148.89	1153.49	1946.56	1189.92	2174.1
ENSOARG00000020818	591.03	-0.477565	0.15631	-3.05505	0.00225024	0.0144512	1.39239	PSD4	TRUE	Up-regulated in Suffolk	396.514	473.233	510.348	383.167	606.524	524.497	532.106	553.37	509.137	498.061	780.75	759.862	977.884	818.944	373.829	512.608	524.239	903.468
ENSOARG00000019629	980.785	-0.476646	0.114311	-4.16968	3.05027e-05	0.000662795	1.39151	ALG12	TRUE	Up-regulated in Suffolk	850.314	924.013	778.41	745.306	927.465	847.039	884.258	788.107	880.624	689.623	1440.4	1422.8	1094.71	1246.05	731.014	1098.06	973.216	1332.72
ENSOARG00000018201	1281.2	-0.476619	0.116726	-4.08322	4.44151e-05	0.000866512	1.39148	ARFIP2	TRUE	Up-regulated in Suffolk	1009.82	1350.61	1344.17	979.723	905.706	1137.23	1040.17	792.344	1244.65	1054.06	1699.12	1513.74	1262.18	1587.36	1117.65	1888.55	1597.37	1537.18
ENSOARG00000005465	898.932	-0.476579	0.0990109	-4.81341	1.48377e-06	7.50417e-05	1.39144	CRELD1	TRUE	Up-regulated in Suffolk	708.782	776.343	795.164	810.725	776.967	683.317	811.346	744.041	740.487	783.068	1421.13	1311.51	885.57	1082.07	779.663	1060.29	996.573	1013.73
ENSOARG00000017940	1405.32	-0.476407	0.162998	-2.9226	0.00347123	0.0194611	1.39127	SRC	TRUE	Up-regulated in Suffolk	1076.09	1278.94	1275.87	1037.35	1353.57	1059.78	1372.15	988.948	1329.23	1074.62	2670.7	2238.9	1480.31	1354.74	920.489	1253.19	1402.73	2128.07
ENSOARG00000011712	212.162	-0.476033	0.156454	-3.04276	0.00234418	0.0148844	1.39091	SMYD5	TRUE	Up-regulated in Suffolk	181.97	207.255	219.089	163.547	199.455	145.095	138.068	152.537	203.157	180.349	236.702	275.226	268.775	148.726	180.513	362.872	214.107	341.477
ENSOARG00000014779	3631.74	-0.475829	0.130936	-3.63398	0.000279087	0.00325639	1.39072	PECAM1	TRUE	Up-regulated in Suffolk	3671.96	3112.28	3093.02	3156.45	2422.47	3384.23	2034.57	3303.27	3447.04	3118.26	4949.64	5255.61	2795.59	4810.7	3320.93	4115.7	4318.48	5061.13
ENSOARG00000012686	1353.76	-0.475803	0.124885	-3.80987	0.000139041	0.00194429	1.39069	ZC3H18	TRUE	Up-regulated in Suffolk	1012.07	1420.56	1367.37	966.483	1129.64	1003.9	1054.13	993.185	1384.79	1137.22	2245.92	1792.56	1630.62	1272.75	1173.98	1389.44	1557.15	1835.84
ENSOARG00000000340	1684.33	-0.475756	0.112605	-4.22498	2.38958e-05	0.000563625	1.39065	ELOB	TRUE	Up-regulated in Suffolk	1635.48	1513.83	1389.28	1408.84	1297.36	1287.22	1289.16	1346.56	1422.93	1694.16	2525.74	2254.46	1755.62	1673.16	1316.08	2314.83	1872.47	2320.76
ENSOARG00000017984	194.61	-0.475522	0.15735	-3.0222	0.00250941	0.0156193	1.39042	COPS9	TRUE	Up-regulated in Suffolk	162.874	182.212	215.223	200.15	139.618	161.761	151.255	116.097	143.454	170.07	238.537	271.636	217.308	225.948	112.661	292.726	302.346	199.106
ENSOARG00000006538	2739.89	-0.475371	0.177284	-2.68118	0.00733635	0.0330603	1.39028	PDGFRB	TRUE	Up-regulated in Suffolk	2302.7	2249.58	2826.25	2020.97	2699.89	2652.88	1981.05	2555.84	1416.3	2348.27	4393.67	3281.17	3026.78	2856.29	4158.2	1786.03	1884.15	4878.09
ENSOARG00000002462	2139.48	-0.474745	0.0936381	-5.06999	3.97844e-07	2.81693e-05	1.38967	GPAT4	TRUE	Up-regulated in Suffolk	1855.64	2076.01	1948.6	1668.18	1725.28	1729.37	1722.75	1650.79	1877.34	1927.77	2862.44	2814.48	2828.27	2193.7	1751.36	2596.76	2325.34	2956.61
ENSOARG00000000454	9202.23	-0.474412	0.129755	-3.65612	0.000256057	0.00304645	1.38935	PTPRF	TRUE	Up-regulated in Suffolk	5901.65	7339.42	6472.14	7171.14	7871.21	9247.82	9511.21	7612.44	7914.01	8908.1	13226	13842.7	10107.3	13968.8	7416.4	8301.55	10544.5	10283.9
ENSOARG00000010581	539.51	-0.473909	0.114263	-4.14757	3.36022e-05	0.00070279	1.38887		TRUE	Up-regulated in Suffolk	452.677	582.905	447.199	439.24	388.937	429.402	423.513	354.225	477.626	582.162	774.328	655.755	547.354	595.856	463.445	701.463	686.442	708.644
ENSOARG00000011008	198.788	-0.473792	0.118652	-3.99312	6.52098e-05	0.00115995	1.38875	RAB35	TRUE	Up-regulated in Suffolk	141.532	194.302	173.982	180.68	172.256	154.898	184.608	153.384	174.964	156.053	318.355	285.995	211.589	199.254	188.195	182.111	224.488	281.531
ENSOARG00000011301	2997.84	-0.473611	0.105256	-4.49955	6.80969e-06	0.000236385	1.38858	GCN1	TRUE	Up-regulated in Suffolk	2394.81	2856.67	2721.86	2472.67	2581.13	2356.81	2380.52	2123.65	2709.87	2864.09	4003.75	4204.97	3905	3157.56	2310.82	3447.96	3242.76	4226.17
ENSOARG00000004459	1099.87	-0.472747	0.158666	-2.9794	0.00288815	0.0171893	1.38775	SELENOT	TRUE	Up-regulated in Suffolk	1003.08	1333.34	983.323	824.743	693.558	798.02	804.365	691.501	1106.17	1051.26	1537.65	1522.12	968.898	1011.52	779.663	1475.77	1566.23	1646.37
ENSOARG00000019012	234.833	-0.472162	0.15455	-3.05516	0.00224941	0.0144512	1.38719	SRXN1	TRUE	Up-regulated in Suffolk	199.942	286.703	173.982	176.786	173.163	212.74	145.825	172.875	213.937	228.006	340.374	297.962	187.081	207.834	197.156	339.94	320.512	352.181
ENSOARG00000004651	646.269	-0.470713	0.129441	-3.63657	0.000276293	0.00323049	1.38579	MRPL27	TRUE	Up-regulated in Suffolk	654.865	633.856	644.379	376.158	390.75	574.496	519.696	478.796	597.862	612.064	807.356	805.334	688.686	555.814	637.557	930.788	879.787	844.593
ENSOARG00000009789	145.595	-0.47008	0.154975	-3.0331	0.00242052	0.0152359	1.38519	HOXA4	TRUE	Up-regulated in Suffolk	101.094	73.4029	136.608	140.962	106.98	149.996	156.684	128.809	114.431	124.282	154.132	165.135	271.226	170.653	125.463	182.111	145.334	173.415
ENSOARG00000017057	662.721	-0.470072	0.186109	-2.52551	0.0115529	0.0461957	1.38518	ARHGEF16	TRUE	Up-regulated in Suffolk	504.348	595.859	607.005	498.428	462.372	399.991	472.38	598.284	737.999	703.64	1080.76	1080.56	908.444	754.115	290.613	623.223	672.168	938.793
ENSOARG00000015844	339.156	-0.469394	0.166505	-2.81888	0.00481915	0.0245009	1.38453	AC136352.3	TRUE	Up-regulated in Suffolk	228.024	271.159	273.217	257.781	322.754	300.973	319.574	322.87	349.099	220.53	296.336	540.878	585.75	376.581	295.734	240.116	336.084	567.344
ENSOARG00000018077	315.301	-0.468986	0.161662	-2.90094	0.00372043	0.0204012	1.38414	ADCY3	TRUE	Up-regulated in Suffolk	294.296	329.018	309.302	310.739	291.023	240.19	188.487	237.28	227.204	240.153	436.706	423.608	357.005	286.964	311.097	232.022	330.893	629.43
ENSOARG00000012005	1999.91	-0.468717	0.124159	-3.77508	0.000159959	0.00215781	1.38388	PATL1	TRUE	Up-regulated in Suffolk	1508.55	1680.49	1470.47	1661.95	1979.13	1942.11	1897.28	1728.75	1478.49	1639.96	2563.36	2175.48	1710.68	3454.06	1861.46	2320.22	1973.68	2952.33
ENSOARG00000005787	905.655	-0.468468	0.144966	-3.23147	0.00123157	0.00932027	1.38364	WFS1	TRUE	Up-regulated in Suffolk	770.562	968.918	726.86	712.596	740.702	954.88	701.202	574.556	781.947	744.756	1517.46	1423.99	1034.25	745.535	919.209	925.392	748.727	1310.24
ENSOARG00000008067	338.306	-0.46834	0.113333	-4.13239	3.59017e-05	0.000736208	1.38352	SNX18	TRUE	Up-regulated in Suffolk	311.145	305.701	304.147	258.56	328.194	282.346	259.848	261.008	281.103	289.679	413.77	452.328	562.876	361.327	302.136	322.403	334.786	458.157
ENSOARG00000011331	1579.86	-0.468144	0.181219	-2.58307	0.00979246	0.0410802	1.38333	PREP	TRUE	Up-regulated in Suffolk	1261.43	1953.38	1702.45	1062.28	1084.31	1013.7	1300.02	983.863	1529.07	1431.58	2374.36	2577.55	1718.04	1157.39	1125.33	1563.45	1758.28	2841
ENSOARG00000008728	2159.28	-0.467815	0.127264	-3.67591	0.000237004	0.00288238	1.38301	PAPSS1	TRUE	Up-regulated in Suffolk	1695.01	2468.06	2181.87	1892.47	1416.13	1710.74	1873.23	1410.12	2047.33	1645.56	3000.06	3129.2	2018.67	2038.3	1954.92	2877.35	2779.51	2728.6
ENSOARG00000008581	1207.88	-0.467617	0.16415	-2.84856	0.00439181	0.0229306	1.38282	SMC1A	TRUE	Up-regulated in Suffolk	917.71	1240.94	1171.48	1011.65	911.145	901.94	1021.55	849.122	1129.39	1060.6	1285.35	1791.36	2106.09	824.664	838.554	1226.21	1435.17	2018.89
ENSOARG00000002935	386.658	-0.467561	0.133028	-3.51465	0.000440337	0.00450422	1.38277	PTPN23	TRUE	Up-regulated in Suffolk	350.46	292.748	301.57	336.439	413.415	299.993	394.038	337.276	247.105	312.106	488.083	412.839	706.658	405.182	455.764	407.388	319.215	479.566
ENSOARG00000017634	793.894	-0.467201	0.149795	-3.11886	0.00181552	0.0124362	1.38243	SLC25A17	TRUE	Up-regulated in Suffolk	678.454	794.478	811.918	662.754	477.785	613.711	579.422	580.488	762.876	767.183	1126.63	924.998	877.4	645.431	652.92	956.418	866.811	1510.42
ENSOARG00000010641	163.349	-0.466887	0.153466	-3.04225	0.00234813	0.0148967	1.38212	VASN	TRUE	Up-regulated in Suffolk	120.19	149.396	173.982	119.934	156.844	132.35	146.601	115.25	145.941	125.216	188.077	208.214	240.182	131.565	145.947	147.037	177.774	315.786
ENSOARG00000014036	272.012	-0.466583	0.169634	-2.75022	0.00595557	0.0284546	1.38183	GUCD1	TRUE	Up-regulated in Suffolk	192.079	222.799	188.159	177.565	284.676	293.13	288.548	186.434	292.712	174.742	326.612	326.681	521.212	348.933	323.899	211.788	207.619	328.631
ENSOARG00000010254	323.272	-0.466375	0.159551	-2.92281	0.00346886	0.0194554	1.38163	CLCN4	TRUE	Up-regulated in Suffolk	206.681	217.618	231.976	258.56	303.715	333.325	331.985	299.989	325.881	228.006	383.494	451.131	395.402	571.068	289.333	240.116	276.393	474.214
ENSOARG00000006013	232.11	-0.466203	0.157442	-2.96102	0.00306618	0.0178451	1.38147	RFWD3	TRUE	Up-regulated in Suffolk	146.025	226.254	207.49	173.671	213.96	149.016	167.544	176.265	286.078	219.595	316.52	367.366	313.707	196.394	165.15	287.33	253.036	312.574
ENSOARG00000014463	1304.85	-0.465347	0.167922	-2.77101	0.00558822	0.0272009	1.38065	WWC1	TRUE	Up-regulated in Suffolk	763.822	1163.22	1083.85	898.728	1504.98	1327.42	1419.47	998.269	1047.3	831.659	1800.04	2304.72	1637.98	1647.42	955.055	944.277	1444.25	1714.88
ENSOARG00000007749	1012.32	-0.465137	0.111903	-4.15664	3.22965e-05	0.00068919	1.38045	NDUFA13	TRUE	Up-regulated in Suffolk	868.286	1076	840.27	921.313	845.869	749.002	806.692	734.719	968.52	806.429	1337.64	1321.08	793.255	1121.16	960.176	1388.09	1392.35	1290.97
ENSOARG00000015554	617.515	-0.46504	0.120516	-3.85875	0.000113966	0.00170187	1.38036	POLR3E	TRUE	Up-regulated in Suffolk	504.347	634.719	532.257	575.529	492.291	436.264	451.437	435.578	534.013	657.852	786.254	868.756	731.984	573.928	495.451	809.381	704.608	890.622
ENSOARG00000007261	786.303	-0.465038	0.12511	-3.71703	0.000201576	0.00255282	1.38035	NOM1	TRUE	Up-regulated in Suffolk	671.715	894.652	698.507	698.578	607.43	567.634	530.555	615.232	616.934	786.806	1107.36	1043.46	924.783	692.146	624.755	1003.63	984.895	1084.38
ENSOARG00000000347	2727.97	-0.464782	0.138748	-3.34971	0.000808966	0.00693605	1.38011	TRRAP	TRUE	Up-regulated in Suffolk	2120.73	2084.64	2185.73	2224.24	2653.66	2589.16	2741.98	2435.51	1934.55	2202.5	3075.29	3582.72	5116.53	3209.04	2415.8	2414.65	2263.05	3853.66
ENSOARG00000014894	630.476	-0.464189	0.15919	-2.91576	0.00354828	0.0197707	1.37954	ASAP2	TRUE	Up-regulated in Suffolk	454.924	529.364	507.771	485.189	578.419	555.869	547.62	593.199	546.451	545.718	714.693	976.453	1130.65	674.985	538.979	401.992	551.489	1014.8
ENSOARG00000011531	289.495	-0.464019	0.176156	-2.63412	0.00843547	0.0367659	1.37938	RRP15	TRUE	Up-regulated in Suffolk	250.489	372.196	220.378	243.762	245.692	193.133	189.262	180.502	293.541	256.039	301.841	382.923	258.155	196.394	250.926	495.071	450.275	430.325
ENSOARG00000018339	1094.74	-0.463801	0.0953632	-4.86351	1.15324e-06	6.15413e-05	1.37917	KAT14	TRUE	Up-regulated in Suffolk	948.039	1027.64	961.414	859.789	1194.01	901.94	905.201	838.953	917.938	787.74	1251.4	1355.79	1554.65	1381.43	1165.01	1048.15	1092.6	1513.63
ENSOARG00000003892	177.559	-0.463241	0.127967	-3.61987	0.000294749	0.0033874	1.37864	KDF1	TRUE	Up-regulated in Suffolk	116.82	131.262	132.742	149.529	165.004	148.036	183.057	136.436	160.038	188.759	229.362	193.855	242.633	249.783	128.024	186.157	218	236.572
ENSOARG00000006970	123.227	-0.462927	0.176755	-2.61876	0.00882497	0.0380211	1.37834	MIA	TRUE	Up-regulated in Suffolk	110.08	87.2199	109.544	98.1281	159.564	88.2332	110.92	94.9119	75.4583	110.265	157.801	134.023	245.901	153.492	122.903	157.829	76.5597	125.244
ENSOARG00000004208	1143.47	-0.462836	0.173502	-2.66741	0.00764383	0.034107	1.37825	TCIM	TRUE	Up-regulated in Suffolk	833.465	804.841	1056.78	730.509	994.554	1439.18	1242.62	1099.11	768.68	705.509	1244.06	1183.47	1187.02	2435.86	1318.64	1384.04	857.728	1296.33
ENSOARG00000002939	244.769	-0.462669	0.175989	-2.62877	0.00856957	0.0372306	1.37809	RCC1	TRUE	Up-regulated in Suffolk	166.244	216.754	239.709	231.302	200.361	163.722	173.749	199.145	211.449	269.121	297.254	415.232	428.08	203.068	138.265	242.814	259.524	350.04
ENSOARG00000016156	3127.56	-0.461553	0.105069	-4.39284	1.11878e-05	0.000337614	1.37702	CDC37	TRUE	Up-regulated in Suffolk	2700.34	2987.93	2461.53	2827.02	2587.47	2197.01	2824.2	2439.74	2791.96	2865.02	4430.36	3999.15	3618.25	3432.13	2376.12	3720.45	3438.7	4598.69
ENSOARG00000006411	286.96	-0.461285	0.106257	-4.34134	1.41618e-05	0.000393038	1.37677	MED27	TRUE	Up-regulated in Suffolk	266.215	221.072	268.062	236.753	235.719	183.329	266.829	266.94	217.254	287.81	429.366	367.367	350.47	287.917	257.327	362.872	333.489	326.49
ENSOARG00000002269	847.889	-0.460437	0.116287	-3.95942	7.51305e-05	0.00128296	1.37596	IRF2BPL	TRUE	Up-regulated in Suffolk	613.305	814.34	764.234	663.532	674.52	767.629	658.54	672.857	827.554	776.527	1144.98	1100.9	1298.94	851.359	716.932	835.011	836.966	1243.87
ENSOARG00000004725	2523.77	-0.460303	0.0895804	-5.13843	2.77048e-07	2.18551e-05	1.37583	INTS11	TRUE	Up-regulated in Suffolk	2215.09	2188.27	2301.72	2196.98	2290.1	1893.09	2163.33	1925.35	2054.79	2339.86	3368.88	3469.04	3289.84	2713.29	2234.01	2920.51	2438.23	3425.47
ENSOARG00000006341	1730.3	-0.460281	0.0727052	-6.3308	2.43889e-10	1.11294e-07	1.37581	IDH3B	TRUE	Up-regulated in Suffolk	1533.26	1812.62	1278.45	1522.54	1560.28	1404.87	1537.37	1379.61	1357.42	1409.15	2111.97	2238.9	1871.62	1840	1805.13	2070.67	2134.59	2276.87
ENSOARG00000008793	340.981	-0.460103	0.110708	-4.15606	3.23784e-05	0.00068919	1.37564	IER5L	TRUE	Up-regulated in Suffolk	316.762	293.612	310.591	242.205	359.925	299.013	280.015	240.669	328.368	241.088	422.027	415.232	414.192	410.902	284.212	348.034	419.132	511.68
ENSOARG00000010127	2292.31	-0.460032	0.159331	-2.88713	0.00388775	0.0211132	1.37557	CRIM1	TRUE	Up-regulated in Suffolk	1756.79	1500.01	2193.47	1663.5	2274.69	2511.71	2295.97	1994.84	1696.57	1568.01	2390.87	3637.77	1888.78	2771.44	2794.75	1900.69	2085.28	4336.43
ENSOARG00000005857	1913.2	-0.459948	0.165182	-2.78432	0.00536406	0.0263662	1.37549	NBEAL2	TRUE	Up-regulated in Suffolk	1568.08	1806.57	1265.56	1552.91	1401.62	1388.2	1125.49	1566.89	1654.28	2895.86	2689.96	2746.27	2242.52	2278.55	1310.96	1987.03	2082.68	2874.18
ENSOARG00000020868	772.878	-0.459932	0.168544	-2.72873	0.00635777	0.0297976	1.37548	AK2	TRUE	Up-regulated in Suffolk	645.879	862.7	675.309	621.478	548.5	548.026	446.008	548.285	797.703	856.89	1059.65	1085.35	645.387	718.84	495.451	1021.17	1134.12	1201.06
ENSOARG00000012495	608.766	-0.459715	0.167552	-2.7435	0.00607877	0.0288439	1.37527	TCF3	TRUE	Up-regulated in Suffolk	520.073	523.319	579.941	480.516	591.111	458.813	526.677	522.015	474.31	487.782	780.75	814.908	1408.41	529.12	487.77	539.587	504.775	727.913
ENSOARG00000001444	198.331	-0.45945	0.164136	-2.79928	0.00512159	0.0255903	1.37502	38596	TRUE	Up-regulated in Suffolk	160.627	85.4928	221.666	190.804	180.416	174.506	198.57	198.298	96.1887	176.611	287.162	228.557	202.603	185.907	277.811	244.163	197.238	263.333
ENSOARG00000011364	560.625	-0.459353	0.128345	-3.57896	0.000344965	0.00380195	1.37492	ZDHHC3	TRUE	Up-regulated in Suffolk	480.759	505.185	489.728	436.903	468.719	499.008	494.875	384.732	559.718	460.683	900.936	751.486	746.689	667.358	441.681	485.628	516.453	800.704
ENSOARG00000008323	2844.94	-0.459323	0.0695604	-6.60324	4.02267e-11	2.33556e-08	1.3749	SRSF1	TRUE	Up-regulated in Suffolk	2254.4	2633	2562.05	2644.01	2434.25	2207.79	2454.98	2194.84	2267.9	2693.08	3524.84	3940.51	3256.35	3105.12	3007.27	3211.89	3032.54	3784.07
ENSOARG00000013945	674.333	-0.458998	0.145179	-3.16153	0.00156945	0.0111999	1.37459	BAG5	TRUE	Up-regulated in Suffolk	443.691	716.758	543.856	481.295	586.578	535.282	560.03	475.407	737.999	654.114	1000.02	920.211	634.767	710.26	471.127	721.698	1051.07	893.834
ENSOARG00000018607	65.8728	-0.458837	0.178208	-2.57439	0.0100418	0.0418001	1.37443	C5orf30	TRUE	Up-regulated in Suffolk	38.1911	66.4944	64.4379	51.4004	44.424	55.881	47.3156	48.3034	80.4336	62.6081	95.4148	92.1408	104.569	66.7358	53.7699	53.9587	55.7977	103.835
ENSOARG00000007313	602.31	-0.457999	0.175965	-2.60262	0.00925153	0.0394031	1.37364	GMIP	TRUE	Up-regulated in Suffolk	551.525	680.488	614.738	434.567	310.061	295.091	436.7	462.695	593.716	725.132	1020.2	773.025	656.825	699.773	444.242	609.733	844.751	688.306
ENSOARG00000020600	5026.79	-0.457807	0.11425	-4.00702	6.14904e-05	0.00110325	1.37345	PSMD2	TRUE	Up-regulated in Suffolk	4327.95	5316.96	4098.25	4388.5	3701.7	3966.57	3966.75	3783.76	4657.69	4704.02	6754.27	7035.01	6054.39	4579.03	3930.32	5988.07	5810.75	7418.29
ENSOARG00000005248	356.946	-0.457556	0.151132	-3.02744	0.00246639	0.0154309	1.37321	PCYOX1L	TRUE	Up-regulated in Suffolk	384.158	362.697	278.372	227.408	312.781	279.405	327.331	269.482	288.566	307.434	529.369	567.204	471.378	345.12	235.563	346.685	356.846	535.23
ENSOARG00000002877	279.198	-0.457294	0.1734	-2.63715	0.00836062	0.0365635	1.37296	SLC9A5	TRUE	Up-regulated in Suffolk	283.064	273.75	326.056	253.108	204.894	158.82	172.973	213.552	181.598	301.827	369.732	360.187	417.459	239.296	313.658	360.174	172.584	422.832
ENSOARG00000011959	445.367	-0.457172	0.168391	-2.7147	0.00663357	0.0307427	1.37285	ZNF710	TRUE	Up-regulated in Suffolk	384.158	360.106	336.366	376.158	367.178	366.658	404.897	345.75	419.582	420.502	825.705	685.671	607.808	547.234	250.926	343.987	384.096	589.823
ENSOARG00000008118	276.877	-0.456968	0.139864	-3.26739	0.00108545	0.00857659	1.37265	MRPL48	TRUE	Up-regulated in Suffolk	253.859	276.34	257.752	242.984	165.004	215.681	213.308	194.908	297.687	239.219	334.869	305.142	240.999	272.664	245.805	465.394	403.56	358.604
ENSOARG00000001025	262.102	-0.456917	0.133764	-3.41583	0.00063587	0.00578299	1.37261		TRUE	Up-regulated in Suffolk	196.572	198.62	235.843	237.532	264.731	223.524	241.232	204.23	171.647	261.646	377.989	314.715	263.874	305.078	238.124	272.491	240.06	469.932
ENSOARG00000013641	148.684	-0.456829	0.160323	-2.84977	0.00437515	0.022893	1.37252	MRPL57	TRUE	Up-regulated in Suffolk	126.929	151.124	112.122	125.386	104.26	135.291	88.4258	103.386	154.234	159.791	170.646	142.399	109.471	139.192	177.953	238.767	251.738	185.19
ENSOARG00000004246	1584.75	-0.456699	0.104768	-4.35914	1.30574e-05	0.000376796	1.3724	CNPY3	TRUE	Up-regulated in Suffolk	1329.95	1644.22	1618.68	1068.51	1449.67	1268.6	1359.74	1133.01	1456.1	1217.59	2315.64	1909.83	1490.93	1746.57	1513.24	1888.55	2072.3	2042.44
ENSOARG00000018235	426.722	-0.456502	0.148718	-3.06957	0.00214364	0.0139414	1.37221	PLPPR2	TRUE	Up-regulated in Suffolk	413.363	556.135	380.184	378.494	360.832	344.11	242.008	255.076	323.393	378.452	623.866	436.771	397.853	539.607	387.911	660.994	532.025	469.932
ENSOARG00000009982	576.78	-0.456001	0.116514	-3.91377	9.08653e-05	0.00145575	1.37173	DYNLRB1	TRUE	Up-regulated in Suffolk	568.374	652.854	507.771	458.71	388.03	465.675	420.411	402.528	516.599	544.784	766.988	733.536	558.791	537.7	569.705	813.427	721.477	754.674
ENSOARG00000005335	4496.07	-0.455631	0.156769	-2.90626	0.0036578	0.0201721	1.37138	PGD	TRUE	Up-regulated in Suffolk	3852.81	4582.93	3697.45	3626.07	2708.96	3830.3	2826.52	3457.5	4401.46	5252.54	6388.2	6107.62	3033.32	5788.86	3434.87	5348.66	6551.69	6039.53
ENSOARG00000009511	1927.64	-0.455441	0.0772225	-5.8978	3.68389e-09	9.21925e-07	1.3712	CLPTM1	TRUE	Up-regulated in Suffolk	1429.92	1710.72	1711.47	1526.44	1482.31	1760.74	1796.44	1616.04	1718.13	1758.63	2498.22	2216.17	1863.45	2330.99	1880.67	2622.39	2301.98	2472.76
ENSOARG00000009991	1021.78	-0.455254	0.147232	-3.09201	0.00198807	0.0131947	1.37102	FARSA	TRUE	Up-regulated in Suffolk	812.123	1148.54	983.323	876.922	864.002	691.16	735.331	650.824	971.837	967.154	1251.4	1396.47	1170.68	899.98	702.849	1675.42	1157.48	1436.56
ENSOARG00000012461	482.408	-0.453721	0.161081	-2.81654	0.00485443	0.0246457	1.36957	FBLN5	TRUE	Up-regulated in Suffolk	339.227	563.043	458.798	243.762	415.228	344.11	519.696	441.51	366.512	413.961	716.528	558.828	779.366	599.669	476.248	356.127	439.894	650.84
ENSOARG00000015307	450.557	-0.452086	0.152467	-2.96515	0.00302538	0.0177027	1.36802	PANK1	TRUE	Up-regulated in Suffolk	327.994	372.196	528.391	341.891	240.252	442.147	342.844	359.309	500.015	384.993	584.415	482.243	370.077	723.607	394.312	635.364	604.692	475.284
ENSOARG00000006369	398.888	-0.451976	0.130663	-3.45915	0.000541892	0.00518836	1.36791	MRPL55	TRUE	Up-regulated in Suffolk	372.925	427.464	344.099	336.439	309.155	236.269	297.856	319.48	370.658	392.469	471.569	515.749	452.588	343.213	354.625	605.687	421.727	608.021
ENSOARG00000011610	308.238	-0.451956	0.143846	-3.14197	0.00167812	0.0117331	1.36789	TIMM17B	TRUE	Up-regulated in Suffolk	251.612	320.382	293.837	230.523	261.104	262.739	206.327	214.399	290.224	299.024	424.779	398.479	335.765	341.306	184.354	493.722	342.572	397.14
ENSOARG00000002658	384.886	-0.451947	0.155644	-2.90359	0.00368917	0.0202988	1.36789	C15orf39	TRUE	Up-regulated in Suffolk	315.638	341.971	288.682	281.145	377.151	317.64	460.745	300.837	296.858	298.089	459.642	442.754	642.12	295.544	282.932	547.681	373.715	604.81
ENSOARG00000000848	696.494	-0.451906	0.148146	-3.05039	0.00228545	0.0145945	1.36785	ARHGEF15	TRUE	Up-regulated in Suffolk	533.553	702.077	788.72	487.525	629.189	567.634	428.943	630.486	703.172	467.224	1058.74	1070.99	487.717	690.239	739.976	787.797	922.609	840.311
ENSOARG00000009719	670.919	-0.451622	0.12035	-3.75252	0.000175066	0.00231008	1.36758	SLC16A13	TRUE	Up-regulated in Suffolk	593.086	523.319	469.108	596.556	590.205	625.476	716.715	549.133	520.745	554.128	794.511	972.863	839.004	812.27	595.309	547.681	712.394	1064.04
ENSOARG00000013479	1921.68	-0.451458	0.110437	-4.08788	4.35328e-05	0.000851589	1.36742	CDK16	TRUE	Up-regulated in Suffolk	1635.48	1812.62	1781.06	1772.54	1472.34	1447.02	1573.82	1618.59	1452.78	1886.65	2700.97	2672.08	2767	2087.88	1607.98	1958.7	1779.04	2563.75
ENSOARG00000012193	11916.7	-0.451395	0.11202	-4.02955	5.58828e-05	0.00101774	1.36736	VCP	TRUE	Up-regulated in Suffolk	9517.45	12393.9	11183.8	9548.79	9516.71	9438.99	9556.97	8116.66	11433.2	11286.3	17485.7	16282.6	12471.5	12827.6	9288.11	13601.6	14641.1	15909.2
ENSOARG00000013852	389.634	-0.4513	0.165362	-2.72915	0.00634984	0.0297796	1.36727	TMEM33	TRUE	Up-regulated in Suffolk	286.433	335.063	456.221	279.587	312.781	295.091	280.791	300.837	466.847	301.827	498.175	478.653	321.877	410.902	253.487	465.394	690.335	579.119
ENSOARG00000013255	1466.61	-0.451296	0.138662	-3.25458	0.00113561	0.00879833	1.36727	SMARCB1	TRUE	Up-regulated in Suffolk	1398.47	1573.41	1439.54	1276.44	1033.54	954.88	1094.46	1118.6	1200.7	1432.51	1860.59	1913.42	2126.51	1224.13	1045.95	1945.21	1670.04	2090.61
ENSOARG00000013629	262.667	-0.450339	0.117212	-3.84214	0.000121966	0.00178162	1.36636	SLC39A3	TRUE	Up-regulated in Suffolk	271.831	247.843	211.356	216.505	175.883	212.74	190.814	207.62	250.422	265.383	380.742	347.024	315.341	281.244	209.959	288.679	290.667	363.956
ENSOARG00000019085	1697.31	-0.450016	0.108971	-4.12965	3.63313e-05	0.000741701	1.36606	PACSIN2	TRUE	Up-regulated in Suffolk	1320.96	1573.41	1487.23	1476.59	1568.44	1585.26	1636.65	1328.77	1448.63	1111.06	2314.73	2362.15	1404.33	1907.69	1720.64	1776.59	2002.23	2526.28
ENSOARG00000012778	1569.25	-0.449936	0.1099	-4.09401	4.23976e-05	0.000836887	1.36598	FURIN	TRUE	Up-regulated in Suffolk	1163.71	1484.47	953.681	1425.97	1293.74	1405.85	1343.45	1483	1421.27	1465.22	2108.3	1954.1	1834.86	2208.96	1368.57	1603.92	1516.92	2210.5
ENSOARG00000000775	99.4462	-0.449917	0.13981	-3.21832	0.00128942	0.00965235	1.36596	ZMYND19	TRUE	Up-regulated in Suffolk	110.08	104.491	86.3468	77.8794	81.5951	82.351	62.8289	61.8622	80.4336	103.724	138.535	113.68	127.444	93.4302	85.7758	129.501	107.703	142.371
ENSOARG00000006617	439.253	-0.449734	0.121214	-3.71026	0.000207044	0.00259712	1.36579		TRUE	Up-regulated in Suffolk	314.515	456.825	372.451	329.43	392.563	351.952	398.692	329.649	392.218	420.502	504.597	686.868	580.032	369.907	400.714	454.602	496.989	654.051
ENSOARG00000020612	1410.19	-0.449714	0.103424	-4.34825	1.37226e-05	0.000387684	1.36577	ABCF3	TRUE	Up-regulated in Suffolk	1131.13	1498.28	1274.58	1133.92	1201.26	1104.88	1103	1116.91	1292.74	1228.8	1980.77	1808.11	1471.32	1427.19	1124.05	1796.82	1741.41	1948.24
ENSOARG00000017135	183.818	-0.449525	0.170009	-2.64388	0.00819607	0.0359547	1.36559	SPRY2	TRUE	Up-regulated in Suffolk	156.134	177.03	117.277	130.059	196.735	155.879	145.049	220.331	121.894	144.84	176.15	245.31	282.663	353.7	200.997	168.621	154.417	161.639
ENSOARG00000003022	608.653	-0.44922	0.145406	-3.08942	0.00200548	0.0132678	1.3653	ATP5IF1	TRUE	Up-regulated in Suffolk	602.072	632.992	487.151	591.883	422.481	457.832	483.24	392.359	546.451	577.489	679.83	668.918	383.965	717.887	629.876	949.673	921.311	810.338
ENSOARG00000017736	7377.68	-0.449088	0.14612	-3.07333	0.00211687	0.0137953	1.36518	RRBP1	TRUE	Up-regulated in Suffolk	6580.11	8025.96	7723.53	5882.23	4372.59	5918.49	5302.45	4681.19	7070.7	7427.93	10596.5	8472.17	6724.28	7220.82	5813.55	11317.8	9277.99	10389.9
ENSOARG00000004635	693.442	-0.448844	0.114244	-3.92882	8.53638e-05	0.0013922	1.36495		TRUE	Up-regulated in Suffolk	717.768	682.215	567.054	504.659	563.913	513.713	600.365	486.423	634.348	670.934	933.046	922.605	856.159	640.664	591.469	767.563	792.847	1036.2
ENSOARG00000017191	703.543	-0.448005	0.101452	-4.41592	1.00582e-05	0.000316007	1.36415	SIPA1	TRUE	Up-regulated in Suffolk	690.81	645.945	659.844	591.883	563.006	592.143	502.631	721.161	503.332	569.079	954.148	767.042	1050.59	834.198	748.938	802.636	622.858	843.522
ENSOARG00000000588	134.366	-0.447993	0.1062	-4.21874	2.45668e-05	0.000573291	1.36414	ACOT4	TRUE	Up-regulated in Suffolk	101.094	113.127	134.031	83.331	109.7	114.703	110.92	123.724	152.575	109.331	155.049	162.742	142.966	163.026	142.106	153.782	168.691	177.696
ENSOARG00000008431	123.883	-0.447546	0.172308	-2.59716	0.00939976	0.0397995	1.36372	ZNF668	TRUE	Up-regulated in Suffolk	120.19	106.218	127.587	102.801	107.887	79.4099	101.612	89.8273	122.724	99.0516	188.077	169.922	232.013	97.2437	80.6548	124.105	116.786	163.78
ENSOARG00000015233	556.253	-0.44721	0.109989	-4.06593	4.78412e-05	0.000912503	1.3634	AP1S1	TRUE	Up-regulated in Suffolk	511.087	529.364	503.905	478.18	460.559	490.185	477.034	366.936	529.867	426.109	739.465	770.632	805.509	654.965	454.483	553.077	551.489	709.715
ENSOARG00000019182	2415.6	-0.447124	0.101096	-4.42273	9.74636e-06	0.00030821	1.36332	ADCY6	TRUE	Up-regulated in Suffolk	1868	2025.06	2203.78	1943.09	2323.65	2455.82	2262.62	1812.65	2147.66	1685.75	2963.36	2703.2	3264.52	3734.35	2484.94	2804.5	2574.48	2223.34
ENSOARG00000018564	454.046	-0.447114	0.152192	-2.9378	0.00330545	0.018771	1.36331	ECSIT	TRUE	Up-regulated in Suffolk	426.842	559.589	354.409	411.203	264.731	341.168	297.856	315.243	442.8	461.618	648.637	627.036	392.951	433.783	373.829	620.525	615.072	585.541
ENSOARG00000009831	1618.58	-0.446903	0.147981	-3.01992	0.00252839	0.0156769	1.36311	PSMB3	TRUE	Up-regulated in Suffolk	1564.71	1817.8	1431.81	1334.85	1136.89	1136.25	1128.59	1121.15	1604.53	1549.32	2120.23	2281.98	1631.44	1244.15	1226.46	2503.68	2186.49	2114.16
ENSOARG00000004275	4471.28	-0.446884	0.143503	-3.11399	0.00184574	0.0125661	1.36309	ARID1A	TRUE	Up-regulated in Suffolk	3387.78	3728	4100.83	3721.08	4629.16	3570.5	4221.95	3846.47	3349.19	3663.97	5909.29	6040.61	8480.72	4229.15	3585.94	3674.59	4292.53	6051.31
ENSOARG00000016481	277.158	-0.446601	0.146435	-3.04988	0.00228932	0.0146064	1.36283	PWWP2B	TRUE	Up-regulated in Suffolk	171.86	237.48	219.089	212.611	232.999	264.7	228.046	238.127	258.714	302.761	411.935	307.535	182.996	341.306	243.245	419.529	402.263	313.645
ENSOARG00000005827	596.055	-0.446376	0.165848	-2.6913	0.00711739	0.0323143	1.36261	GLMP	TRUE	Up-regulated in Suffolk	622.291	569.952	367.296	416.655	481.411	511.753	618.205	477.101	750.437	266.318	855.063	788.582	748.323	651.151	582.507	508.561	591.715	921.666
ENSOARG00000006511	4071.45	-0.446303	0.143014	-3.1206	0.00180485	0.0123806	1.36254	ARF1	TRUE	Up-regulated in Suffolk	3275.45	4522.48	4032.53	3003.03	2860.36	3436.19	3061.55	2604.14	4404.78	3608.84	6710.23	5472.2	3816.77	4408.38	2947.1	4821.21	4744.1	5556.76
ENSOARG00000012091	404.294	-0.446275	0.133336	-3.34707	0.00081671	0.00697737	1.36252	EBAG9	TRUE	Up-regulated in Suffolk	281.94	398.103	521.947	297.499	290.116	351.952	378.525	249.144	405.485	286.876	521.111	498.996	465.659	348.933	439.121	478.884	513.858	549.146
ENSOARG00000017900	964.439	-0.445542	0.125035	-3.56327	0.000366264	0.00395632	1.36183	TMEM9	TRUE	Up-regulated in Suffolk	739.111	869.608	760.367	821.628	1070.71	910.763	943.209	722.008	692.393	735.411	1255.07	1244.5	1302.21	1205.06	989.622	797.24	822.692	1478.31
ENSOARG00000011502	566.538	-0.4453	0.110066	-4.04575	5.21553e-05	0.000968338	1.3616	AGPAT3	TRUE	Up-regulated in Suffolk	379.665	540.591	514.215	486.746	552.127	512.733	474.707	415.239	596.204	389.665	733.96	830.464	705.841	686.426	496.731	563.868	628.049	690.446
ENSOARG00000017577	140.908	-0.445079	0.103724	-4.29113	1.77765e-05	0.00045912	1.36139	ING5	TRUE	Up-regulated in Suffolk	107.834	132.125	146.918	104.358	137.805	112.742	128.76	124.572	115.261	102.789	172.481	150.776	206.687	148.726	139.546	163.225	154.417	187.33
ENSOARG00000007626	1107.51	-0.445013	0.104802	-4.24621	2.17419e-05	0.000523413	1.36133	AKAP1	TRUE	Up-regulated in Suffolk	891.875	1005.19	806.763	1002.31	1074.34	822.53	1030.86	938.949	1077.98	855.021	1492.69	1435.96	1216.43	1312.79	828.312	1251.84	1370.29	1521.12
ENSOARG00000015476	3999.39	-0.44482	0.174063	-2.55534	0.0106085	0.0434243	1.36115	HSPD1	TRUE	Up-regulated in Suffolk	3215.92	4552.71	3495.11	3355.05	2941.05	2539.16	3068.53	2919.39	3898.13	4086.34	4961.57	5414.77	4275.08	2407.26	2556.63	6268.65	6235.07	5798.68
ENSOARG00000016437	736.165	-0.444783	0.0947064	-4.69643	2.64747e-06	0.000117158	1.36111	TARBP2	TRUE	Up-regulated in Suffolk	652.619	707.258	684.331	678.33	631.002	539.203	587.954	566.929	627.714	654.114	866.99	935.767	1133.1	856.125	715.651	764.865	687.739	961.273
ENSOARG00000018198	58.8089	-0.4442	0.132783	-3.34583	0.000820355	0.00698139	1.36056	SNAPC5	TRUE	Up-regulated in Suffolk	50.5471	54.4045	42.529	47.5064	49.8637	53.9203	58.9506	38.1342	53.0696	53.2636	55.047	96.9273	71.0743	63.8757	64.0118	62.0525	79.1549	64.2276
ENSOARG00000006642	2601.03	-0.444109	0.106861	-4.15595	3.23939e-05	0.00068919	1.36047	PSMC3	TRUE	Up-regulated in Suffolk	2502.64	2727.13	2296.57	2161.93	1818.66	1895.05	2129.98	1933.83	2336.72	2528.62	3256.03	3288.35	2959.8	2393.91	2308.26	3719.1	3027.35	3534.66
ENSOARG00000018976	418.711	-0.444056	0.137344	-3.2331	0.00122454	0.00929126	1.36042	ADPGK	TRUE	Up-regulated in Suffolk	323.501	465.461	407.248	336.439	384.404	350.972	305.612	327.954	358.22	327.991	515.607	471.474	705.024	392.788	317.498	508.561	395.774	642.276
ENSOARG00000015553	796.137	-0.443773	0.116061	-3.82357	0.000131531	0.00187174	1.36016	GRINA	TRUE	Up-regulated in Suffolk	780.672	786.706	668.866	676.772	732.543	555.869	648.456	601.673	693.222	689.623	1079.84	1057.82	1041.61	935.255	710.53	778.354	666.977	1225.68
ENSOARG00000001552	1120.91	-0.443559	0.0930386	-4.76747	1.86554e-06	8.84913e-05	1.35996	RABL6	TRUE	Up-regulated in Suffolk	861.547	1126.09	884.088	1078.63	933.811	923.508	930.798	845.732	947.79	1102.65	1428.47	1471.86	1538.31	1035.36	1081.8	1439.35	1167.86	1378.75
ENSOARG00000000829	1053.44	-0.443487	0.158472	-2.79841	0.00513541	0.0256329	1.35989	ACACA	TRUE	Up-regulated in Suffolk	923.327	1069.95	965.28	940.004	708.064	757.825	639.924	671.162	1201.53	1122.27	1287.18	1523.32	1124.93	1020.11	692.607	1304.45	1295.03	1714.88
ENSOARG00000018986	287.104	-0.443476	0.14977	-2.96103	0.00306609	0.0178451	1.35988	RRP7A	TRUE	Up-regulated in Suffolk	226.9	312.61	260.329	238.311	265.637	198.035	194.692	221.179	260.373	277.531	331.199	426.002	411.741	236.435	188.195	434.368	307.536	376.802
ENSOARG00000019984	302.582	-0.443396	0.130837	-3.38884	0.000701878	0.00622724	1.3598	SPRED2	TRUE	Up-regulated in Suffolk	252.735	240.071	261.618	263.232	275.61	285.287	263.726	288.125	203.986	261.646	388.081	406.855	438.7	319.379	290.613	244.163	259.524	503.116
ENSOARG00000002617	820.443	-0.443384	0.11301	-3.92335	8.73249e-05	0.0014138	1.35979	SF3B5	TRUE	Up-regulated in Suffolk	672.838	721.939	626.337	736.739	674.52	660.769	688.015	655.061	816.774	790.544	1138.56	1007.57	1044.87	862.799	592.749	944.277	869.406	1264.21
ENSOARG00000013983	242.869	-0.44311	0.130203	-3.40317	0.000666083	0.00596066	1.35953	PDCL	TRUE	Up-regulated in Suffolk	174.107	272.886	239.709	198.593	221.213	208.819	212.532	154.232	208.962	193.431	349.548	305.142	347.202	242.156	218.92	206.392	269.905	347.899
ENSOARG00000003820	909.355	-0.442283	0.170844	-2.58859	0.00963692	0.0406	1.35875	NOTCH1	TRUE	Up-regulated in Suffolk	721.138	860.109	616.027	828.637	825.017	713.709	618.981	1003.35	652.59	921.366	1322.96	1102.1	1608.57	1247.96	654.2	689.322	665.68	1316.66
ENSOARG00000011256	362.552	-0.442065	0.106415	-4.15415	3.26504e-05	0.000690846	1.35855	ITFG2	TRUE	Up-regulated in Suffolk	299.913	335.926	302.858	295.163	324.567	308.816	321.901	343.208	301.004	284.072	394.503	470.277	594.737	451.897	341.823	473.488	329.596	352.181
ENSOARG00000009342	1884.38	-0.44129	0.165017	-2.67405	0.00749419	0.0335942	1.35782	PRKD3	TRUE	Up-regulated in Suffolk	1341.18	1479.28	2020.77	1319.28	1718.03	1924.46	2072.58	1350.8	1834.22	1038.17	2165.18	2897.05	2989.21	1741.81	1499.15	1536.47	1991.85	2999.43
ENSOARG00000013982	1095.87	-0.441026	0.0953787	-4.62392	3.76556e-06	0.000152673	1.35757	DTX2	TRUE	Up-regulated in Suffolk	935.683	899.833	862.179	950.129	890.293	887.234	1076.62	1025.39	811.799	1090.5	1365.17	1293.56	1414.13	1615.01	960.176	1289.61	1045.88	1312.38
ENSOARG00000005230	502.715	-0.440546	0.162991	-2.7028	0.0068759	0.0315198	1.35712	STOX1	TRUE	Up-regulated in Suffolk	297.666	296.202	460.087	327.094	603.804	499.008	505.734	416.087	553.085	337.336	558.727	538.485	595.554	718.84	646.519	574.66	772.085	347.899
ENSOARG00000007807	679.902	-0.440501	0.0901115	-4.88846	1.0163e-06	5.6304e-05	1.35708	AKT1	TRUE	Up-regulated in Suffolk	680.701	683.942	644.379	591.105	506.796	489.204	502.631	510.999	629.372	616.736	895.431	807.728	839.004	757.928	693.887	853.897	669.573	864.931
ENSOARG00000013838	1043.41	-0.440223	0.133062	-3.30837	0.000938406	0.00769112	1.35681	TBRG4	TRUE	Up-regulated in Suffolk	930.066	1141.63	900.842	850.443	868.535	734.297	731.452	711.839	993.397	1087.7	1274.34	1485.02	1050.59	1046.8	761.74	1487.91	1219.76	1505.07
ENSOARG00000009656	817.765	-0.440155	0.113351	-3.8831	0.000103134	0.00159254	1.35675	POLR3A	TRUE	Up-regulated in Suffolk	602.072	769.435	775.833	693.127	766.994	681.357	691.893	615.232	746.291	686.82	966.075	1153.55	1011.38	818.944	633.716	913.251	870.704	1323.09
ENSOARG00000014366	318.654	-0.439891	0.108434	-4.05682	4.97455e-05	0.000938469	1.3565	ALKBH4	TRUE	Up-regulated in Suffolk	267.338	322.973	301.569	232.081	255.665	290.189	262.951	245.754	314.272	249.498	470.652	431.985	365.992	332.726	258.608	364.221	346.465	422.832
ENSOARG00000004481	76.1774	-0.439574	0.156307	-2.81196	0.00492413	0.0249038	1.3562	ADO	TRUE	Up-regulated in Suffolk	56.1634	66.4944	56.7054	61.5247	88.848	58.8222	51.1939	76.2685	69.6539	68.2148	100.002	100.517	116.823	106.777	83.2153	59.3546	53.2025	97.4118
ENSOARG00000013866	1944.88	-0.439258	0.109971	-3.99426	6.48967e-05	0.00115637	1.35591	KANSL3	TRUE	Up-regulated in Suffolk	1548.99	1867.89	1712.76	1606.65	1820.48	1392.12	1827.47	1614.35	1676.67	1658.65	2445.92	2855.17	2704.91	1951.55	1738.56	1829.2	1880.25	2876.33
ENSOARG00000020718	1493.66	-0.439077	0.0917755	-4.78425	1.71623e-06	8.30369e-05	1.35574	SF3B4	TRUE	Up-regulated in Suffolk	1350.17	1531.1	1341.6	1185.32	1252.03	1097.03	1268.21	1267.75	1297.72	1271.78	1925.73	1847.6	1951.68	1350.92	1339.13	1982.98	1672.63	1952.52
ENSOARG00000021013	2477.8	-0.438723	0.142078	-3.08781	0.00201637	0.0133156	1.3554		TRUE	Up-regulated in Suffolk	1513.04	1613.14	1860.97	1707.89	2897.53	2247.99	3007.25	2355.85	1809.34	2233.33	3199.15	3276.38	2419.79	3801.08	2506.7	2321.57	2798.97	3030.47
ENSOARG00000018707	2720.61	-0.438362	0.103641	-4.22958	2.34123e-05	0.000554371	1.35507	SLC38A10	TRUE	Up-regulated in Suffolk	2294.84	2765.13	2719.28	2183.74	1999.99	2355.83	2077.23	1881.29	2516.66	2623.93	3901.91	3106.46	3497.35	2880.13	2523.34	2853.07	2884.61	3906.11
ENSOARG00000003802	722.99	-0.438023	0.140324	-3.12147	0.0017995	0.0123615	1.35475	SCCPDH	TRUE	Up-regulated in Suffolk	524.566	595.859	732.015	613.69	631.002	665.671	694.996	639.808	680.784	424.24	1152.32	881.919	619.245	647.338	715.652	667.739	953.752	1173.22
ENSOARG00000016137	677.706	-0.437924	0.112632	-3.88806	0.000101047	0.00157202	1.35465	CTBP1	TRUE	Up-regulated in Suffolk	591.962	733.165	515.503	592.662	610.15	533.321	580.973	526.252	571.328	575.62	963.322	901.065	883.119	749.348	620.914	798.589	519.049	932.37
ENSOARG00000015057	2852.61	-0.43786	0.110861	-3.9496	7.82834e-05	0.00132126	1.35459	PLOD3	TRUE	Up-regulated in Suffolk	2792.45	2988.79	2908.73	2202.43	2262	2560.72	2228.49	2117.72	2398.08	2084.76	3948.7	3477.42	3668.09	2491.15	2629.6	3063.51	3345.27	4179.07
ENSOARG00000007874	982.381	-0.437853	0.143186	-3.05787	0.00222919	0.0143489	1.35459	GATAD2A	TRUE	Up-regulated in Suffolk	791.904	1016.41	889.243	755.43	681.773	749.002	723.696	768.616	954.424	1096.11	1318.38	1365.36	1159.25	940.022	628.596	1125.04	1147.1	1572.51
ENSOARG00000003213	77.2658	-0.437811	0.159266	-2.74964	0.00596601	0.0284951	1.35455	FAM241A	TRUE	Up-regulated in Suffolk	67.3961	55.2681	68.3042	67.7551	68.9025	92.1547	58.1749	49.9982	72.1415	59.8047	100.002	86.1576	48.1998	78.1763	90.8967	116.011	119.381	92.0595
ENSOARG00000001738	4809.87	-0.437399	0.141158	-3.09857	0.00194456	0.0129765	1.35416	NEK9	TRUE	Up-regulated in Suffolk	3771.93	5093.3	5022.29	3616.72	3566.61	4017.55	3848.08	3123.62	5018.4	4191	7079.04	6866.28	4333.9	4379.78	3784.38	5167.9	6227.28	7469.67
ENSOARG00000003302	1058.75	-0.437094	0.110176	-3.96724	7.27091e-05	0.00124896	1.35387	DNAJA3	TRUE	Up-regulated in Suffolk	852.561	1120.91	905.997	868.355	874.881	911.743	857.886	751.668	1006.66	960.613	1402.78	1429.98	1116.77	1069.68	805.268	1296.36	1298.92	1526.48
ENSOARG00000020781	260.155	-0.436895	0.103545	-4.2195	2.44843e-05	0.00057321	1.35369	RPIA	TRUE	Up-regulated in Suffolk	232.517	241.798	185.581	201.708	269.264	221.563	227.27	222.026	202.328	235.481	306.428	367.367	246.718	323.192	253.487	277.887	276.393	391.788
ENSOARG00000006448	1582.07	-0.436386	0.15694	-2.78048	0.00542779	0.0265894	1.35321	PSMC4	TRUE	Up-regulated in Suffolk	1550.11	1710.72	1464.03	1368.34	983.674	1133.31	1109.2	1040.64	1570.53	1624.07	2091.78	2248.47	1766.24	1254.63	1043.39	2297.29	1974.98	2245.82
ENSOARG00000004816	3512.26	-0.436065	0.133731	-3.26069	0.00111141	0.00868342	1.35291	SF3B3	TRUE	Up-regulated in Suffolk	3159.75	3861.86	3339.17	2835.59	2706.24	2583.27	2339.41	2497.37	3478.55	3373.36	4143.2	4703.97	4538.95	2882.03	2642.41	4612.12	4406.72	5116.8
ENSOARG00000011796	1117.47	-0.435857	0.0656952	-6.63457	3.25442e-11	1.96825e-08	1.35271	GPS2	TRUE	Up-regulated in Suffolk	1051.38	939.557	971.724	1048.26	1004.53	868.607	988.198	916.069	850.772	1012.94	1348.65	1266.04	1455.8	1265.12	1175.26	1273.43	1166.56	1511.49
ENSOARG00000012134	756.374	-0.43569	0.160977	-2.70642	0.00680119	0.0313097	1.35256	B4GALNT3	TRUE	Up-regulated in Suffolk	549.278	446.462	711.395	380.051	685.399	598.025	871.072	566.929	761.217	909.219	1010.11	968.077	1022.82	584.415	691.327	844.454	1051.07	963.414
ENSOARG00000006227	900.598	-0.435449	0.146277	-2.97685	0.00291225	0.0172474	1.35233	TIMM50	TRUE	Up-regulated in Suffolk	854.807	971.509	895.687	734.403	707.158	677.435	682.586	600.826	781.118	822.315	993.598	1092.53	858.61	808.457	684.926	1665.97	1047.18	1331.65
ENSOARG00000003096	113.04	-0.435395	0.150979	-2.88362	0.00393129	0.0212811	1.35228	FBXL18	TRUE	Up-regulated in Suffolk	84.2451	115.718	73.4592	88.0037	106.074	96.0762	105.49	100.844	101.993	98.1171	162.389	181.888	163.389	106.777	79.3746	125.454	93.4287	152.005
ENSOARG00000016877	166.132	-0.435195	0.0847818	-5.13328	2.84737e-07	2.22202e-05	1.35209	GPN3	TRUE	Up-regulated in Suffolk	122.436	141.624	131.453	157.316	156.844	144.114	131.863	150.842	145.112	151.381	190.83	185.478	194.433	243.109	180.513	180.762	202.429	179.837
ENSOARG00000020723	10076.6	-0.434986	0.142507	-3.05229	0.00227103	0.0145216	1.3519	PTMA	TRUE	Up-regulated in Suffolk	8888.42	10260.9	9474.95	8577.64	9208.46	6679.26	8425.28	7245.5	8969.59	8795.03	14218.6	14181.3	14610.3	7523.99	7302.46	11814.3	9926.8	15275.5
ENSOARG00000015287	754.862	-0.434719	0.11169	-3.89213	9.93674e-05	0.00155255	1.35165	TOP3B	TRUE	Up-regulated in Suffolk	629.03	648.536	659.844	735.96	725.29	529.399	679.483	649.129	510.795	737.28	1025.71	942.947	1153.53	897.12	756.619	733.838	644.918	928.088
ENSOARG00000008279	493.145	-0.433421	0.119942	-3.61366	0.000301902	0.00343965	1.35043	MRPS18A	TRUE	Up-regulated in Suffolk	479.636	505.185	498.75	394.07	328.194	387.246	385.506	321.175	488.406	459.749	596.342	605.497	610.259	440.457	446.802	667.739	547.596	713.997
ENSOARG00000007309	258.235	-0.433161	0.134975	-3.20919	0.00133109	0.00989795	1.35019	MON1B	TRUE	Up-regulated in Suffolk	206.681	265.978	192.025	205.602	182.229	222.544	204.776	200.84	258.714	281.269	386.246	354.204	288.382	231.669	188.195	292.726	317.917	368.238
ENSOARG00000002885	10224.4	-0.43251	0.0944924	-4.57717	4.71312e-06	0.000178619	1.34958	CTNNB1	TRUE	Up-regulated in Suffolk	8685.11	9493.15	8594.73	8107.25	8978.18	8970.38	9128.81	8209.03	9673.59	8399.76	12911.3	13462.1	14796.5	11133.4	9765.63	8861.37	10569.1	14300.3
ENSOARG00000019104	575.979	-0.432457	0.126126	-3.42881	0.000606245	0.00559418	1.34953	TTLL1	TRUE	Up-regulated in Suffolk	495.361	511.229	582.519	547.492	443.334	516.654	429.719	449.136	495.04	488.717	844.054	804.138	496.703	524.353	459.604	714.953	682.549	882.059
ENSOARG00000002916	122.989	-0.432174	0.123484	-3.50016	0.000464987	0.00467078	1.34926		TRUE	Up-regulated in Suffolk	110.08	113.99	110.833	85.6673	121.486	108.821	117.901	91.5221	93.701	105.593	151.379	184.282	114.372	126.798	117.782	137.595	127.167	194.824
ENSOARG00000015457	1887.18	-0.432119	0.138833	-3.11243	0.00185556	0.0126093	1.34921	ENPP2	TRUE	Up-regulated in Suffolk	1870.24	1353.2	2042.68	1529.55	1911.14	1640.16	1419.47	1749.09	1354.93	1361.49	2078.94	2273.6	2574.2	2480.67	2845.96	1228.91	1760.87	2494.17
ENSOARG00000002405	2118.79	-0.431918	0.0815184	-5.29843	1.16805e-07	1.19397e-05	1.34903	CDK11B	TRUE	Up-regulated in Suffolk	2010.65	2101.91	1851.95	1932.97	1627.37	1555.85	1775.5	1769.43	1756.27	1921.23	2423.9	2545.24	2783.34	1970.61	2113.67	2840.93	2475.86	2681.5
ENSOARG00000002727	2909	-0.431847	0.109463	-3.94511	7.97624e-05	0.00134154	1.34896	SUPT6H	TRUE	Up-regulated in Suffolk	2362.23	2879.98	2571.07	2310.68	2658.19	2402.88	2437.14	2377.03	2489.3	2597.77	4028.52	3743.07	3565.97	2693.27	2424.77	3023.04	3050.71	4746.42
ENSOARG00000004304	373.272	-0.431825	0.169581	-2.54619	0.0108906	0.0442144	1.34894	SYNJ2	TRUE	Up-regulated in Suffolk	232.517	291.884	261.618	329.43	443.334	292.15	345.947	322.87	306.809	372.845	437.623	540.878	797.339	326.052	302.135	352.081	355.548	407.845
ENSOARG00000017642	656.583	-0.431506	0.0857774	-5.03061	4.88918e-07	3.22575e-05	1.34864	THAP4	TRUE	Up-regulated in Suffolk	496.485	689.124	529.68	560.732	542.154	596.064	536.76	483.034	588.741	645.704	719.281	765.846	709.109	808.457	655.48	964.512	744.835	782.506
ENSOARG00000007630	1141.84	-0.431425	0.124851	-3.45547	0.000549331	0.00523902	1.34857	LUZP1	TRUE	Up-regulated in Suffolk	861.547	1185.67	1301.65	911.968	811.418	855.862	832.289	994.032	986.763	1097.04	1403.7	1419.21	1656.77	1021.06	1031.87	1131.78	1313.19	1737.36
ENSOARG00000018975	4560.63	-0.431206	0.129814	-3.32165	0.000894872	0.00741385	1.34836	KMT2D	TRUE	Up-regulated in Suffolk	3682.07	4035.43	4176.87	3715.63	4154.1	3707.76	3988.47	3994.77	3450.35	4364.81	5637.73	5917.35	8269.13	3977.46	3963.61	4330.19	4186.13	6539.44
ENSOARG00000013984	1357.94	-0.431191	0.106577	-4.04583	5.2138e-05	0.000968338	1.34835	SNRPD3	TRUE	Up-regulated in Suffolk	1212.01	1355.79	1235.92	1091.87	1083.4	1006.84	1141	982.168	1364.88	1240.01	1617.46	1683.66	1588.14	1112.58	1305.84	2001.87	1542.87	1876.52
ENSOARG00000011830	1808.08	-0.431123	0.0889118	-4.84888	1.24163e-06	6.52982e-05	1.34828	OSBP	TRUE	Up-regulated in Suffolk	1392.85	1785.85	1643.17	1439.21	1548.49	1557.81	1582.36	1426.22	1699.89	1543.71	2411.98	2303.52	2224.54	2011.61	1526.04	2198.82	1789.42	2459.92
ENSOARG00000013737	2104.17	-0.431108	0.144609	-2.98112	0.002872	0.0171504	1.34827	PSMC5	TRUE	Up-regulated in Suffolk	2084.79	2299.67	1773.33	1858.98	1278.32	1538.2	1663.8	1439.78	1930.41	2222.12	2737.67	2690.03	2102.82	1815.21	1595.17	3315.76	2513.49	3015.49
ENSOARG00000001085	98.1456	-0.43087	0.169285	-2.54493	0.0109299	0.0443141	1.34805		TRUE	Up-regulated in Suffolk	93.2313	50.9502	86.3468	91.8977	108.793	75.4884	102.388	83.8953	70.4831	80.3626	123.856	118.467	188.714	114.404	89.6165	91.7298	73.9644	122.032
ENSOARG00000000269	318.752	-0.430863	0.149535	-2.88127	0.00396075	0.0214007	1.34804	RASGEF1B	TRUE	Up-regulated in Suffolk	245.996	219.345	215.223	285.817	336.353	366.658	304.837	348.293	201.499	214.923	372.485	457.114	321.06	465.244	412.236	249.559	302.346	418.55
ENSOARG00000000307	579.416	-0.430844	0.116458	-3.69959	0.000215951	0.00268367	1.34802	SMOX	TRUE	Up-regulated in Suffolk	478.512	526.774	533.546	397.185	557.567	449.989	526.677	427.103	655.078	442.929	722.033	695.244	499.154	711.213	583.787	597.593	716.287	908.82
ENSOARG00000014692	540.844	-0.430221	0.137099	-3.13806	0.00170068	0.0118623	1.34744	POLR2F	TRUE	Up-regulated in Suffolk	521.197	588.95	472.974	490.64	385.31	389.207	424.289	382.19	466.017	533.57	672.491	688.064	546.537	466.197	427.599	876.829	591.715	811.408
ENSOARG00000012807	781.398	-0.430189	0.105909	-4.06191	4.86725e-05	0.000923506	1.34741	ADIPOR2	TRUE	Up-regulated in Suffolk	603.195	716.758	637.935	711.039	620.123	804.883	729.125	593.199	684.1	640.097	896.348	834.054	610.259	1089.7	828.312	1084.57	1088.7	892.763
ENSOARG00000016235	2117.68	-0.429904	0.0923687	-4.65422	3.25212e-06	0.000138837	1.34714	PUF60	TRUE	Up-regulated in Suffolk	1912.93	2095	1857.1	1802.91	1653.66	1715.65	1629.67	1702.48	1924.6	2002.52	2906.48	2656.53	2269.48	2281.41	1759.04	2869.25	2300.68	2778.91
ENSOARG00000021162	450.592	-0.429879	0.140743	-3.05437	0.00225536	0.0144532	1.34712	GPHN	TRUE	Up-regulated in Suffolk	330.241	417.965	391.783	376.936	326.38	469.597	339.741	377.105	464.359	382.19	615.609	524.125	289.199	586.322	404.554	485.628	705.906	623.008
ENSOARG00000000866	313.136	-0.429664	0.164068	-2.61886	0.00882241	0.0380211	1.34692	SLC35E3	TRUE	Up-regulated in Suffolk	243.749	386.876	331.211	237.532	206.708	253.916	225.719	202.535	251.251	347.615	396.338	360.187	276.128	274.57	239.404	419.529	516.453	466.72
ENSOARG00000013778	1245.33	-0.429543	0.162254	-2.64724	0.00811528	0.0357142	1.34681	YWHAG	TRUE	Up-regulated in Suffolk	1144.61	1521.6	1134.11	1033.46	893.92	942.135	878.829	771.159	1108.66	1262.44	1775.27	1625.03	1428.84	1004.85	759.179	1659.23	1492.26	1980.35
ENSOARG00000012188	883.008	-0.429534	0.0931761	-4.6099	4.02856e-06	0.000159766	1.3468	CACTIN	TRUE	Up-regulated in Suffolk	750.343	870.472	753.924	766.333	821.391	701.944	840.821	725.398	680.784	721.394	1048.65	1074.58	1343.88	1000.08	797.587	1010.38	834.37	1151.81
ENSOARG00000013443	1736.56	-0.42886	0.0891239	-4.81194	1.49471e-06	7.5218e-05	1.34617	STUB1	TRUE	Up-regulated in Suffolk	1629.86	1559.6	1340.31	1523.32	1429.73	1408.79	1475.32	1486.39	1609.5	1551.19	2295.46	2125.22	2075.86	2298.57	1462.03	2151.6	1583.1	2252.25
ENSOARG00000002169	2063.54	-0.428681	0.106351	-4.03083	5.55812e-05	0.00101527	1.346	EIF4A3	TRUE	Up-regulated in Suffolk	1809.59	2123.5	2096.81	1656.49	1621.02	1619.57	1583.91	1488.08	1928.75	1892.26	2421.15	2650.54	2403.46	1851.44	1811.53	2727.61	2420.06	3037.96
ENSOARG00000013688	51.0011	-0.428663	0.15511	-2.76355	0.00571765	0.0276455	1.34599	CSTF2T	TRUE	Up-regulated in Suffolk	44.9307	48.3595	39.9515	42.8337	37.1711	42.1559	44.9886	45.7611	52.2404	41.1157	55.9644	84.961	77.6099	61.0156	34.5663	52.6097	45.4168	66.3685
ENSOARG00000004024	431.017	-0.428469	0.0863206	-4.96372	6.91571e-07	4.25302e-05	1.3458	RPL26L1	TRUE	Up-regulated in Suffolk	356.076	392.921	364.719	359.803	376.244	393.128	408	353.377	354.903	370.976	530.286	455.917	614.343	453.804	378.95	504.514	486.608	603.739
ENSOARG00000014297	242.204	-0.428344	0.12132	-3.53085	0.000414232	0.00431938	1.34569	PLEKHJ1	TRUE	Up-regulated in Suffolk	223.53	272.022	204.913	175.229	168.63	199.995	154.357	202.535	257.885	229.874	311.933	294.372	267.141	247.876	216.36	353.43	302.346	277.249
ENSOARG00000000899	2738.97	-0.428206	0.158288	-2.70512	0.00682808	0.0313539	1.34556	MECOM	TRUE	Up-regulated in Suffolk	1688.27	2428.34	3044.05	1977.36	2427	2048.97	2368.11	2425.34	3038.24	2091.3	3880.81	4279.16	3357.65	2274.74	1981.8	2215.01	3678.76	4096.65
ENSOARG00000001574	360.015	-0.427948	0.147439	-2.90245	0.00370254	0.0203289	1.34532	BTG2	TRUE	Up-regulated in Suffolk	290.926	468.051	247.442	239.09	272.89	326.463	264.502	270.329	429.532	288.745	499.093	409.249	409.29	530.073	294.454	391.201	495.691	353.252
ENSOARG00000005137	2823.39	-0.427894	0.133519	-3.20468	0.00135214	0.0100185	1.34527	EIF3B	TRUE	Up-regulated in Suffolk	2546.45	3182.23	2411.27	2309.9	2116.03	1997.01	2116.01	1988.91	2655.97	3006.12	3172.54	3437.93	3270.24	2343.38	2344.11	4516.34	3327.1	4079.52
ENSOARG00000012985	789.25	-0.427795	0.139683	-3.06261	0.00219419	0.0141613	1.34518	HMBS	TRUE	Up-regulated in Suffolk	741.357	805.705	744.902	747.642	534.901	577.437	592.608	509.304	743.804	798.954	1036.72	977.65	752.407	659.731	632.436	1243.75	1073.13	1034.06
ENSOARG00000018768	1793.69	-0.427123	0.112038	-3.81227	0.000137695	0.00193668	1.34455	RAB5C	TRUE	Up-regulated in Suffolk	1545.62	1927.47	1662.5	1493.73	1409.78	1462.71	1462.9	1328.77	1601.21	1596.97	2585.37	2363.35	1680.46	1831.42	1454.35	2179.93	2039.86	2660.09
ENSOARG00000016652	2087.43	-0.427065	0.113542	-3.76127	0.000169052	0.00224295	1.3445	PCNX3	TRUE	Up-regulated in Suffolk	1735.45	2119.18	1802.97	1789.67	1757.02	1607.81	1613.38	1664.35	1879	2059.53	2675.28	2976.03	3015.35	2052.6	1625.9	2339.11	1994.44	2866.69
ENSOARG00000008827	4749.67	-0.427062	0.101957	-4.18863	2.80648e-05	0.000624787	1.34449	NCSTN	TRUE	Up-regulated in Suffolk	4020.18	4554.43	4703.97	3750.67	3790.55	3755.79	4347.6	3507.5	4485.21	4138.67	6880.87	6454.64	5132.06	5602.95	4487.22	4514.99	4583.2	6783.5
ENSOARG00000014948	347.137	-0.427018	0.147655	-2.89204	0.00382747	0.020823	1.34445	SH3BP2	TRUE	Up-regulated in Suffolk	293.173	358.379	344.099	257.002	260.198	270.582	252.867	229.653	398.851	323.319	518.359	457.114	305.538	334.633	247.085	449.206	507.37	441.029
ENSOARG00000013723	142.699	-0.426837	0.14999	-2.84577	0.00443042	0.0230493	1.34428	CBFA2T3	TRUE	Up-regulated in Suffolk	87.6149	138.17	163.672	141.74	123.299	110.782	106.266	135.588	91.2134	131.757	200.922	169.922	160.121	163.98	175.392	111.964	120.679	235.501
ENSOARG00000018183	173.643	-0.426671	0.152452	-2.79875	0.0051301	0.025624	1.34413		TRUE	Up-regulated in Suffolk	138.162	198.62	172.694	143.298	139.618	153.918	133.414	107.623	148.429	159.791	267.895	268.046	223.026	144.912	125.463	225.278	157.012	218.374
ENSOARG00000004155	1579.57	-0.426537	0.106967	-3.98756	6.67565e-05	0.0011788	1.344	PMPCA	TRUE	Up-regulated in Suffolk	1333.32	1755.62	1398.3	1263.98	1350.85	1267.62	1282.17	1105.05	1432.88	1460.54	2036.74	2153.94	1642.88	1670.3	1269.99	1869.67	1864.68	2273.66
ENSOARG00000011840	649.443	-0.426362	0.152248	-2.80036	0.00510461	0.0255455	1.34384	ISYNA1	TRUE	Up-regulated in Suffolk	675.084	555.271	500.038	707.145	496.824	563.712	546.844	527.947	471.822	544.784	1067.91	1029.11	544.903	692.146	679.805	455.951	631.942	998.739
ENSOARG00000018471	857.408	-0.426253	0.128657	-3.31308	0.000922733	0.00760423	1.34374	HARS	TRUE	Up-regulated in Suffolk	736.864	985.326	823.517	753.873	568.446	671.553	636.046	608.453	785.264	827.922	1028.46	1136.8	1052.23	723.607	688.766	1139.88	1016.04	1250.3
ENSOARG00000006539	527.86	-0.425835	0.167801	-2.53767	0.0111593	0.0450188	1.34335	SAMD1	TRUE	Up-regulated in Suffolk	561.634	526.774	462.664	477.401	393.47	339.208	415.757	334.734	485.089	537.308	548.635	605.497	781.817	438.55	466.006	1123.69	490.501	512.75
ENSOARG00000015178	1138.52	-0.425684	0.127679	-3.33395	0.00085623	0.00720056	1.34321	RNF4	TRUE	Up-regulated in Suffolk	744.727	1060.46	1180.5	874.586	1040.79	948.997	1192.2	849.122	1073.83	862.496	1381.68	1525.71	2003.97	1208.87	1107.4	1199.23	1023.82	1214.97
ENSOARG00000015952	780.842	-0.425681	0.148664	-2.86334	0.00419205	0.0222072	1.34321	NDUFA12	TRUE	Up-regulated in Suffolk	724.508	891.197	695.929	756.209	470.532	537.242	594.935	522.863	708.977	820.446	1014.7	1105.69	610.259	809.41	622.194	1026.56	1127.63	1015.87
ENSOARG00000013556	490.648	-0.42562	0.15278	-2.78581	0.00533937	0.0263251	1.34315	APRT	TRUE	Up-regulated in Suffolk	444.814	475.823	460.087	404.973	362.645	360.776	374.646	338.971	510.795	489.651	608.269	735.93	370.077	634.944	309.817	667.739	546.299	735.406
ENSOARG00000008790	5838.29	-0.424736	0.132139	-3.21426	0.00130783	0.00976992	1.34233	GOLM1	TRUE	Up-regulated in Suffolk	5398.43	5757.38	5269.73	4203.15	4503.14	5637.12	4769.57	3997.31	5845.95	4998.37	8579.99	7711.11	4944.16	8037.85	4853.37	4857.63	7379.57	8345.3
ENSOARG00000011242	875.302	-0.424692	0.0980651	-4.33069	1.48643e-05	0.000408627	1.34229	STK11	TRUE	Up-regulated in Suffolk	877.273	846.292	692.063	690.79	820.484	744.1	747.741	730.482	677.467	752.231	1075.25	1109.28	1349.59	1107.81	797.587	913.251	817.501	1006.23
ENSOARG00000003467	1381.66	-0.424424	0.088209	-4.81155	1.49762e-06	7.5218e-05	1.34204	HMOX2	TRUE	Up-regulated in Suffolk	987.353	1285.85	997.499	1091.87	1184.04	1285.26	1341.9	1290.63	1359.08	1139.09	1909.21	1481.43	1463.15	1859.07	1372.41	1506.8	1559.74	1755.55
ENSOARG00000003453	595.671	-0.42427	0.156342	-2.71356	0.00665639	0.0308386	1.34189	NMRAL1	TRUE	Up-regulated in Suffolk	476.266	449.053	510.348	604.344	507.703	636.26	641.475	451.679	376.462	476.569	940.386	813.711	883.119	812.27	574.826	384.456	496.989	686.165
ENSOARG00000011786	723.598	-0.423791	0.0787065	-5.38449	7.26518e-08	8.64858e-06	1.34145	MRPL28	TRUE	Up-regulated in Suffolk	725.631	658.899	623.759	634.717	625.563	614.691	573.217	541.506	637.665	640.097	822.035	859.183	1035.07	886.633	724.613	909.204	695.525	816.761
ENSOARG00000000793	1418.23	-0.423732	0.136521	-3.10374	0.00191089	0.0128588	1.34139	DPH7	TRUE	Up-regulated in Suffolk	1316.47	1594.14	1319.69	1223.48	1009.97	997.035	920.715	963.525	1315.96	1576.41	1968.85	1882.31	1429.66	1397.64	1145.81	2140.81	1637.6	1688.12
ENSOARG00000018307	4755.03	-0.423542	0.121887	-3.47484	0.000511168	0.00498053	1.34122	ACO2	TRUE	Up-regulated in Suffolk	3902.23	5058.75	4224.55	4291.93	3411.58	3711.68	3703.03	3314.29	4920.55	4548.9	6928.58	6636.53	4404.97	5220.65	3740.85	5544.26	5457.8	6569.41
ENSOARG00000007055	533.784	-0.423295	0.114092	-3.71008	0.000207197	0.00259712	1.34099	RFX1	TRUE	Up-regulated in Suffolk	402.13	442.144	435.6	475.064	572.979	456.852	515.817	449.136	388.901	479.372	719.281	789.778	704.207	697.866	469.846	511.259	468.441	629.43
ENSOARG00000001000	144.739	-0.423113	0.16087	-2.62995	0.00853967	0.037134	1.34082	UAP1L1	TRUE	Up-regulated in Suffolk	113.45	109.672	109.544	109.81	173.163	153.918	167.544	108.471	96.1887	105.593	159.636	147.186	211.589	245.016	181.793	122.756	115.488	174.485
ENSOARG00000010480	1256.49	-0.423073	0.0925892	-4.56933	4.89278e-06	0.000183315	1.34078	CASKIN2	TRUE	Up-regulated in Suffolk	1010.94	1111.41	1046.47	1204.02	1121.48	1005.86	1113.08	1135.55	1113.63	1022.29	1633.06	1477.84	1865.9	1180.27	1226.47	1309.85	1263.88	1774.82
ENSOARG00000008894	945.3	-0.42303	0.0990142	-4.27241	1.93372e-05	0.000485605	1.34074	RIC8A	TRUE	Up-regulated in Suffolk	872.78	909.332	878.933	788.918	818.671	768.609	789.627	741.499	844.968	774.658	1205.53	1225.35	1325.09	1017.24	747.657	1164.16	888.871	1253.51
ENSOARG00000016414	752.433	-0.422989	0.141745	-2.98411	0.00284403	0.0170441	1.3407	FOXK2	TRUE	Up-regulated in Suffolk	652.619	795.342	738.458	610.574	619.216	531.36	556.928	525.405	754.583	707.378	1133.97	1047.05	787.536	715.98	476.248	941.579	875.894	1073.67
ENSOARG00000007146	827.912	-0.422506	0.105937	-3.9883	6.65487e-05	0.00117799	1.34025	LYPLA2	TRUE	Up-regulated in Suffolk	781.795	775.48	768.1	686.118	599.271	711.748	640.7	632.181	794.386	777.461	1053.23	1074.58	1043.24	730.281	692.607	1137.18	887.573	1116.49
ENSOARG00000005584	6145.13	-0.421609	0.0685985	-6.14605	7.9438e-10	2.74534e-07	1.33942	OS9	TRUE	Up-regulated in Suffolk	4861.51	5966.36	6082.94	4992.07	4660.89	5248.9	5912.9	4689.66	5842.63	5063.78	7581.8	6853.12	7460.35	7335.22	6686.67	6369.83	7448.35	7555.3
ENSOARG00000016335	1982.13	-0.421206	0.106169	-3.96728	7.2699e-05	0.00124896	1.33905	KEAP1	TRUE	Up-regulated in Suffolk	1577.07	1875.66	1726.94	1655.72	1713.5	1659.76	1782.48	1688.92	1725.59	1761.44	2690.88	2773.8	3000.64	2169.87	1664.31	1974.89	1742.71	2494.17
ENSOARG00000009689	1068.81	-0.421127	0.121854	-3.45595	0.000548365	0.00523902	1.33897	TMCO4	TRUE	Up-regulated in Suffolk	1124.39	894.652	823.517	754.651	835.897	1093.11	923.817	977.084	975.154	844.742	1302.78	1356.98	1554.65	1318.51	1391.62	926.741	785.061	1355.2
ENSOARG00000005589	648.726	-0.421126	0.1324	-3.18066	0.00146938	0.0106747	1.33897	MARVELD2	TRUE	Up-regulated in Suffolk	422.349	590.677	632.78	438.461	606.524	600.966	613.551	534.727	720.586	445.732	614.691	813.711	928.051	795.11	613.233	523.399	912.228	870.284
ENSOARG00000002887	409.391	-0.420163	0.134633	-3.1207	0.00180422	0.0123806	1.33808	SLC45A4	TRUE	Up-regulated in Suffolk	287.557	363.56	396.938	337.997	318.221	343.129	418.084	322.022	403.827	349.484	595.425	518.142	659.275	421.389	302.135	353.43	428.215	550.216
ENSOARG00000007994	920.052	-0.420107	0.129114	-3.25373	0.00113898	0.00881255	1.33803	RAB6A	TRUE	Up-regulated in Suffolk	735.741	987.053	871.201	751.536	692.652	738.218	720.593	667.773	920.426	870.906	1379.84	1276.81	923.966	884.726	693.888	934.835	1158.78	1351.99
ENSOARG00000019920	878.427	-0.419833	0.125706	-3.3398	0.00083838	0.00709568	1.33777	ABCB6	TRUE	Up-regulated in Suffolk	815.493	798.796	823.517	785.024	679.959	697.042	657.764	675.399	728.878	937.252	1295.44	1245.7	747.506	937.162	674.684	922.694	1223.66	1165.73
ENSOARG00000003880	448.099	-0.419622	0.118031	-3.55518	0.000377728	0.00403438	1.33758	NOL4L	TRUE	Up-regulated in Suffolk	356.076	383.422	420.135	313.854	470.532	359.796	433.597	366.089	369	409.289	656.894	593.53	570.228	510.053	321.339	431.67	537.215	563.062
ENSOARG00000018630	1334.91	-0.41845	0.10666	-3.92323	8.73702e-05	0.0014138	1.33649	RER1	TRUE	Up-regulated in Suffolk	1070.47	1427.47	1238.5	978.944	1082.5	1229.38	1071.19	971.999	1349.96	1150.31	1760.59	1608.28	1338.97	1497.74	1057.47	1725.33	1711.56	1757.69
ENSOARG00000002660	927.7	-0.417487	0.136365	-3.06155	0.00220197	0.0141925	1.3356		TRUE	Up-regulated in Suffolk	910.971	1055.27	819.65	739.854	730.73	614.691	616.654	699.128	922.914	912.022	1108.28	1041.07	797.339	825.618	951.215	1563.45	1152.29	1237.45
ENSOARG00000012397	4233.24	-0.41734	0.154888	-2.69435	0.00705262	0.0321006	1.33546	SRPRA	TRUE	Up-regulated in Suffolk	3737.11	5082.93	4265.79	3168.91	2642.78	3352.86	2937.45	2694.82	4362.49	4297.53	6021.22	5104.84	4073.29	4005.1	2953.5	6114.87	5353.98	6028.83
ENSOARG00000002357	1698.04	-0.417167	0.115647	-3.6072	0.000309516	0.00351261	1.3353	TUFM	TRUE	Up-regulated in Suffolk	1564.71	1773.76	1344.17	1593.41	1319.12	1164.68	1363.62	1328.77	1555.6	1707.24	2159.68	2302.32	2105.27	1619.77	1326.32	2073.36	1793.31	2469.55
ENSOARG00000017561	423.831	-0.417072	0.166745	-2.50127	0.0123748	0.0487096	1.33522	MRPL40	TRUE	Up-regulated in Suffolk	407.746	445.599	360.852	462.604	288.303	299.013	238.905	283.041	378.95	486.848	427.532	428.395	379.063	427.109	391.752	822.87	611.18	489.2
ENSOARG00000003102	248.653	-0.416992	0.166506	-2.50423	0.0122717	0.0483769	1.33514	URB2	TRUE	Up-regulated in Suffolk	203.312	317.791	190.736	200.929	221.213	181.368	183.057	183.892	224.717	237.35	317.438	351.81	370.894	193.534	151.068	256.304	286.774	403.563
ENSOARG00000012605	2000.84	-0.416829	0.0777282	-5.36265	8.20083e-08	9.37283e-06	1.33499	FBH1	TRUE	Up-regulated in Suffolk	1815.2	1871.34	1744.98	1683.75	1745.23	1667.61	1687.85	1638.08	1762.91	1771.71	2748.68	2658.92	2414.08	2471.13	1846.1	1931.72	2054.13	2501.66
ENSOARG00000004263	418.071	-0.416727	0.12297	-3.38887	0.000701814	0.00622724	1.3349	ZDHHC14	TRUE	Up-regulated in Suffolk	425.719	360.106	301.57	379.273	269.264	436.264	289.323	372.868	363.195	424.24	430.284	629.429	570.228	405.182	478.808	358.825	537.215	493.482
ENSOARG00000003206	991.912	-0.416617	0.163746	-2.54418	0.0109533	0.0443728	1.33479	CHORDC1	TRUE	Up-regulated in Suffolk	778.425	1025.05	971.724	695.463	871.255	739.198	684.913	824.547	1018.27	946.597	1322.05	1309.12	1080	723.607	558.183	1316.59	1557.15	1432.28
ENSOARG00000005604	1930.47	-0.416004	0.156586	-2.65662	0.00789277	0.0349323	1.33423	PSMD8	TRUE	Up-regulated in Suffolk	1809.59	2360.98	1703.74	1563.82	1307.34	1449.97	1421.8	1283.85	1858.27	1909.08	2368.86	2517.72	1780.12	1540.64	1445.39	3248.31	2312.36	2866.69
ENSOARG00000011754	682.073	-0.415887	0.0969904	-4.28788	1.80383e-05	0.000464229	1.33412	PGAP3	TRUE	Up-regulated in Suffolk	540.292	539.727	587.674	591.105	648.228	658.808	658.54	579.64	568.84	553.194	925.707	779.008	941.939	905.701	736.135	567.915	644.918	849.945
ENSOARG00000015657	534.07	-0.415837	0.0942049	-4.41421	1.01382e-05	0.00031783	1.33407	NDUFAF3	TRUE	Up-regulated in Suffolk	478.512	493.958	427.868	450.922	592.018	443.127	478.586	466.085	388.901	418.633	722.95	685.671	544.903	703.586	540.259	609.733	499.584	667.967
ENSOARG00000007961	335.287	-0.415733	0.105213	-3.95133	7.7717e-05	0.00131985	1.33398	AKAP17A	TRUE	Up-regulated in Suffolk	284.187	328.154	298.992	306.845	339.98	239.21	309.49	239.822	262.031	303.696	468.817	441.558	444.419	388.975	305.976	357.476	302.346	413.197
ENSOARG00000002079	1044.03	-0.415442	0.0944017	-4.40077	1.07868e-05	0.000329621	1.33371	SOX13	TRUE	Up-regulated in Suffolk	823.356	839.384	846.714	713.375	1082.5	1003.9	969.582	1041.49	875.649	873.71	1251.4	1286.38	1561.18	1247.01	1085.64	1103.46	1044.59	1143.25
ENSOARG00000001590	1068.86	-0.415116	0.124354	-3.33811	0.000843494	0.0071265	1.33341	RAI1	TRUE	Up-regulated in Suffolk	852.561	1090.68	911.152	834.088	864.908	909.783	997.506	903.357	915.451	985.843	1425.72	1355.79	1842.21	929.535	823.191	1234.31	1069.24	1294.19
ENSOARG00000011263	961.465	-0.414987	0.0948552	-4.37497	1.21451e-05	0.000354699	1.33329	DAPK3	TRUE	Up-regulated in Suffolk	784.041	1133.86	938.216	766.333	745.235	756.845	832.289	805.903	821.75	768.117	1299.11	1246.89	1049.78	1060.15	921.769	1079.17	1013.44	1283.48
ENSOARG00000001774	237.784	-0.414544	0.166391	-2.49137	0.0127253	0.0496794	1.33288	ATP2B4	TRUE	Up-regulated in Suffolk	192.079	240.934	266.773	171.335	165.004	213.72	221.84	173.723	225.546	182.218	373.402	311.125	265.507	168.746	184.354	187.506	365.929	370.379
ENSOARG00000007833	143.773	-0.414482	0.133194	-3.11192	0.00185872	0.0126131	1.33282	DUSP23	TRUE	Up-regulated in Suffolk	144.902	136.443	114.7	133.953	106.98	110.782	114.799	105.081	135.991	142.971	225.693	221.377	188.714	130.612	136.985	168.621	125.869	143.442
ENSOARG00000015345	172.351	-0.414124	0.142131	-2.91383	0.00357029	0.0198554	1.33249	DENND1B	TRUE	Up-regulated in Suffolk	137.039	157.168	159.806	112.146	179.509	134.311	155.133	122.029	179.11	155.119	166.976	217.787	173.193	178.28	135.705	207.741	221.893	309.363
ENSOARG00000009726	629.962	-0.414079	0.135517	-3.05553	0.00224667	0.0144421	1.33245	TRIM35	TRUE	Up-regulated in Suffolk	572.867	507.775	650.823	628.487	639.162	426.461	406.449	435.578	592.887	597.113	788.089	886.706	693.587	578.695	652.92	530.144	711.096	1040.49
ENSOARG00000005478	1480.43	-0.414023	0.11581	-3.57501	0.000350212	0.00383936	1.3324	GIPC1	TRUE	Up-regulated in Suffolk	1272.66	1340.25	1524.6	1130.81	1067.08	1295.07	1196.08	1046.57	1446.98	1524.09	1842.24	1855.98	1058.76	2078.34	1565.73	1813.01	1793.31	1796.23
ENSOARG00000020967	2262.29	-0.413801	0.0849442	-4.87146	1.10779e-06	5.97754e-05	1.33219	PSMD4	TRUE	Up-regulated in Suffolk	2209.47	2110.55	1778.49	2021.75	1998.17	1790.15	2012.85	1830.44	1914.65	2001.59	2664.27	2839.61	2596.25	2387.24	1899.87	3012.24	2504.41	3149.29
ENSOARG00000011289	231.364	-0.413696	0.121764	-3.3976	0.0006798	0.00606845	1.33209	PRMT6	TRUE	Up-regulated in Suffolk	208.928	243.525	162.384	202.486	198.548	200.976	215.635	172.875	173.305	227.071	315.603	350.614	249.169	204.021	193.315	273.84	254.334	317.926
ENSOARG00000005314	97.1839	-0.413651	0.142182	-2.90973	0.00361737	0.0200176	1.33205	NUDT1	TRUE	Up-regulated in Suffolk	98.8476	91.5377	99.2344	91.8977	97.9141	59.8025	82.2205	60.1673	74.6291	85.0348	98.1671	117.27	124.993	81.9897	85.7758	151.084	124.572	124.173
ENSOARG00000001791	636.751	-0.41331	0.107404	-3.84818	0.000118999	0.00174824	1.33174	NAA60	TRUE	Up-regulated in Suffolk	566.127	642.491	604.428	485.189	442.427	544.105	587.954	454.221	619.422	585.899	918.367	897.475	717.279	733.141	578.666	625.921	638.43	819.972
ENSOARG00000016888	3934.59	-0.413277	0.153132	-2.69873	0.00696051	0.031831	1.33171	IQGAP2	TRUE	Up-regulated in Suffolk	2326.29	3167.55	4426.89	2696.96	2980.03	3665.6	3270.2	2645.67	5349.25	3494.84	4772.57	5017.48	3832.29	3941.23	3395.18	4307.25	6489.4	5044.01
ENSOARG00000013483	387.958	-0.413233	0.125827	-3.28402	0.00102336	0.00822487	1.33167	VPS26B	TRUE	Up-regulated in Suffolk	284.187	373.923	314.457	373.042	365.365	316.659	320.35	357.614	296.029	365.37	572.489	467.884	525.296	553.908	390.472	312.961	299.75	493.482
ENSOARG00000009543	968.103	-0.412902	0.117566	-3.51207	0.000444634	0.00452944	1.33136	UCKL1	TRUE	Up-regulated in Suffolk	923.327	841.111	817.073	971.935	961.916	855.862	833.84	799.124	546.451	853.152	1110.11	1170.31	1317.73	1354.74	1034.43	1199.23	731.858	1103.64
ENSOARG00000010388	1113.38	-0.412857	0.107194	-3.8515	0.000117395	0.0017333	1.33132	MYL12B	TRUE	Up-regulated in Suffolk	951.408	1089.82	1215.3	835.646	824.111	927.429	918.388	797.429	1140.17	972.761	1483.52	1455.11	1346.33	1119.26	902.566	1330.08	1410.51	1320.95
ENSOARG00000019605	933.262	-0.412849	0.137158	-3.00991	0.00261322	0.0160417	1.33131	BRD1	TRUE	Up-regulated in Suffolk	803.137	791.888	761.656	809.167	990.021	735.277	856.335	863.528	722.244	755.035	1224.8	1161.93	1752.35	891.4	876.961	756.771	822.692	1223.54
ENSOARG00000020325	890.079	-0.412826	0.128904	-3.20255	0.00136217	0.0100877	1.33129	WDR3	TRUE	Up-regulated in Suffolk	739.111	1006.91	762.945	711.039	757.021	665.671	639.924	683.874	960.228	790.544	970.662	1128.42	1297.31	705.493	746.377	1010.38	1183.43	1262.07
ENSOARG00000013192	1307.43	-0.412805	0.10101	-4.08673	4.3749e-05	0.000854667	1.33127	CYHR1	TRUE	Up-regulated in Suffolk	1153.6	1192.58	1204.99	1072.4	1171.34	1093.11	1150.31	1095.72	1105.34	1126.01	2011.97	1723.15	1766.24	1534.92	1120.21	1335.48	1144.5	1531.83
ENSOARG00000017201	1264.22	-0.412196	0.090987	-4.5303	5.89007e-06	0.000211173	1.33071	ZNF598	TRUE	Up-regulated in Suffolk	1204.14	1217.62	1104.47	1078.63	1147.77	973.507	925.369	1099.96	1061.39	1182.08	1615.63	1438.35	1414.13	1307.07	1149.65	1837.29	1287.24	1711.66
ENSOARG00000018722	221.812	-0.412096	0.15386	-2.6782	0.00740197	0.033294	1.33062	HDAC4	TRUE	Up-regulated in Suffolk	161.751	230.571	171.405	170.556	223.027	204.897	204.776	187.281	199.011	167.266	265.143	303.945	358.639	230.715	168.991	168.621	202.429	373.59
ENSOARG00000003249	1298.11	-0.411818	0.0979876	-4.20274	2.63701e-05	0.000601826	1.33036	CSK	TRUE	Up-regulated in Suffolk	1180.56	1233.17	1058.07	1093.43	1120.57	1049.98	964.152	1132.16	1209.82	1246.55	1905.54	1546.05	1475.4	1772.31	1020.35	1531.08	1356.01	1470.81
ENSOARG00000012948	1463.04	-0.411692	0.141524	-2.9089	0.00362703	0.0200481	1.33024	FHL2	TRUE	Up-regulated in Suffolk	1440.03	1575.14	966.569	1352.77	1101.53	1170.56	1424.9	1083.86	1223.09	1336.26	2085.36	2066.59	1205.81	1924.85	1225.18	1406.97	1367.69	2377.49
ENSOARG00000015947	389.916	-0.411552	0.115619	-3.55971	0.000371259	0.00400061	1.33012	GLRX5	TRUE	Up-regulated in Suffolk	352.706	405.011	409.825	334.881	295.556	316.659	314.144	278.804	383.096	294.351	344.961	448.738	503.239	356.56	427.599	604.337	511.263	436.748
ENSOARG00000019499	388.983	-0.411539	0.143216	-2.87353	0.00405916	0.0217412	1.3301	NCDN	TRUE	Up-regulated in Suffolk	357.199	382.558	344.099	357.466	322.754	309.797	339.741	311.853	300.175	344.812	458.725	509.766	575.13	275.524	309.817	539.587	332.191	630.501
ENSOARG00000008433	1272.53	-0.41153	0.0925511	-4.4465	8.72802e-06	0.000282784	1.3301	TMCO3	TRUE	Up-regulated in Suffolk	961.518	1177.9	1140.55	968.82	1346.32	1274.48	1102.22	1076.23	1010.81	1013.88	1593.61	1468.27	1780.13	1590.22	1418.5	1215.42	1183.43	1583.21
ENSOARG00000014944	391.671	-0.4114	0.137136	-2.99986	0.00270105	0.0164422	1.32998	PICK1	TRUE	Up-regulated in Suffolk	250.489	396.376	346.676	288.933	415.228	391.167	353.703	294.905	339.977	319.582	582.581	569.598	475.463	508.146	286.773	331.846	412.644	485.989
ENSOARG00000013567	766.653	-0.411347	0.153931	-2.67227	0.00753397	0.0337413	1.32993	THYN1	TRUE	Up-regulated in Suffolk	809.876	822.976	722.993	686.896	501.357	564.693	568.563	551.675	639.323	764.379	811.943	879.526	843.905	577.742	602.991	1385.39	1122.44	943.075
ENSOARG00000013493	1582.94	-0.410973	0.0989679	-4.15261	3.28698e-05	0.000693468	1.32958	CCDC47	TRUE	Up-regulated in Suffolk	1136.75	1513.83	1534.91	1341.86	1466.9	1358.79	1289.16	1288.94	1526.58	1303.56	1835.82	1779.39	1326.72	1621.68	1683.51	2152.95	2351.29	1980.35
ENSOARG00000005286	2889	-0.410771	0.105461	-3.89501	9.81959e-05	0.00153895	1.3294	AARS	TRUE	Up-regulated in Suffolk	2540.83	2904.16	2670.31	2509.27	2263.81	2296.02	2385.95	2260.94	2596.26	2686.54	3348.69	3440.32	3579.04	2524.52	2464.45	3766.32	3183.07	4581.57
ENSOARG00000019983	1923.22	-0.410585	0.0805246	-5.09891	3.41624e-07	2.52993e-05	1.32922	NDUFS5	TRUE	Up-regulated in Suffolk	1847.78	1866.16	1451.14	1687.65	1518.58	1611.73	1596.32	1593.16	1787.78	1777.32	1909.21	2165.91	1843.85	2146.03	2363.31	2780.22	2300.68	2371.07
ENSOARG00000012974	1154.33	-0.410578	0.145922	-2.81365	0.00489831	0.0248077	1.32922	PITPNA	TRUE	Up-regulated in Suffolk	1014.31	1242.67	1037.45	952.465	766.994	853.902	798.16	860.139	1182.46	1290.47	1430.3	1343.82	1125.75	890.447	955.055	1686.21	1564.93	1782.32
ENSOARG00000013940	454.195	-0.410379	0.154657	-2.65344	0.00796765	0.0351628	1.32903	PPIL1	TRUE	Up-regulated in Suffolk	397.637	536.273	385.339	396.406	311.875	316.659	351.376	322.022	417.923	495.258	611.939	611.48	484.449	366.094	293.174	640.76	577.442	659.403
ENSOARG00000019806	9044.79	-0.410122	0.141698	-2.89425	0.00380063	0.0207489	1.3288	PLXNB2	TRUE	Up-regulated in Suffolk	6798.02	6530.27	7077.86	7226.43	10180.4	8787.05	10058.8	8716.64	5723.23	7305.52	11925.9	11739	12829.3	13835.3	8842.58	7620.32	7304.31	10305.3
ENSOARG00000001828	118.545	-0.410074	0.135269	-3.03147	0.00243366	0.0152788	1.32875	MED9	TRUE	Up-regulated in Suffolk	95.4778	95.8555	94.0794	95.0129	125.112	104.9	92.3042	99.149	120.236	108.396	169.728	153.169	160.121	126.798	88.3362	113.313	107.703	184.119
ENSOARG00000000311	685.891	-0.410048	0.134782	-3.04225	0.00234817	0.0148967	1.32873		TRUE	Up-regulated in Suffolk	524.566	565.634	507.771	562.289	721.663	695.082	590.281	524.558	684.1	573.752	880.752	781.402	522.029	1275.61	750.218	656.947	756.513	772.872
ENSOARG00000005630	765.905	-0.409753	0.143006	-2.86525	0.00416682	0.0221301	1.32846	PLSCR4	TRUE	Up-regulated in Suffolk	607.688	748.709	1049.05	694.684	613.777	644.102	531.331	642.35	553.085	558.8	948.643	1002.78	1036.7	942.882	847.516	569.264	677.358	1117.56
ENSOARG00000019539	486.652	-0.409335	0.107968	-3.79128	0.000149874	0.00205812	1.32807	GRAMD4	TRUE	Up-regulated in Suffolk	375.172	447.326	412.403	374.6	446.053	375.481	442.905	412.697	443.629	501.799	675.243	604.3	427.263	603.483	427.599	492.373	574.846	722.56
ENSOARG00000017242	753.7	-0.408732	0.120128	-3.40246	0.000667832	0.00597263	1.32752	ACVRL1	TRUE	Up-regulated in Suffolk	722.262	620.902	698.507	643.284	681.773	682.337	560.03	831.326	444.458	667.197	916.532	869.953	905.993	1130.7	1043.39	779.703	679.954	688.306
ENSOARG00000013634	323.999	-0.408574	0.149239	-2.73774	0.00618626	0.0292422	1.32737	DDTL	TRUE	Up-regulated in Suffolk	259.475	388.603	340.232	266.348	271.077	230.387	281.567	211.009	298.517	260.711	429.366	396.086	196.067	485.265	390.472	310.263	402.263	414.268
ENSOARG00000001383	1904.91	-0.408249	0.0978399	-4.17261	3.01129e-05	0.000657277	1.32707	M6PR	TRUE	Up-regulated in Suffolk	1657.94	1778.08	1774.62	1503.85	1728.91	1652.9	1669.23	1519.44	1722.27	1578.28	2519.32	2396.86	2136.31	2043.07	1560.61	1989.73	2048.94	3007.99
ENSOARG00000006174	3649.13	-0.408036	0.0793402	-5.14285	2.70596e-07	2.15807e-05	1.32688	SUPT5H	TRUE	Up-regulated in Suffolk	3075.51	3225.41	2961.57	3186.05	3636.42	2964.64	3500.58	3365.13	2718.99	3169.65	5058.82	4508.92	4315.11	4148.11	3648.67	3824.32	3565.86	4810.65
ENSOARG00000000941	1660	-0.408016	0.0696322	-5.85961	4.63949e-09	1.10898e-06	1.32686	RNF220	TRUE	Up-regulated in Suffolk	1465.87	1549.23	1484.65	1300.59	1533.99	1428.4	1521.86	1336.39	1465.22	1392.33	2200.04	1992.39	1936.16	1920.09	1661.75	1844.04	1601.26	2245.82
ENSOARG00000012736	1801.12	-0.407318	0.120468	-3.3811	0.000721962	0.00636651	1.32622	MED24	TRUE	Up-regulated in Suffolk	1472.61	1645.09	1743.69	1755.4	1365.36	1261.73	1296.91	1412.66	1542.34	2164.18	2355.09	2364.55	2396.1	1538.74	1569.57	2058.53	2390.22	2087.4
ENSOARG00000009078	2003.11	-0.407059	0.111232	-3.65953	0.000252674	0.00301425	1.32598	EFTUD2	TRUE	Up-regulated in Suffolk	1846.65	2018.15	1652.19	1718.8	1732.54	1476.44	1677.76	1532.15	1902.21	1873.57	2569.78	2638.58	2537.43	1904.83	1560.61	2333.71	2019.1	3061.51
ENSOARG00000017052	471.075	-0.406604	0.0839397	-4.84404	1.27223e-06	6.64815e-05	1.32556	TAF6L	TRUE	Up-regulated in Suffolk	395.39	452.507	445.91	407.309	412.509	399.991	387.057	390.664	373.975	446.667	550.47	588.744	682.15	543.42	442.961	557.124	437.298	565.203
ENSOARG00000005339	816.501	-0.40645	0.12619	-3.2209	0.0012779	0.00959085	1.32542	EIPR1	TRUE	Up-regulated in Suffolk	727.878	621.766	791.298	802.158	738.889	492.145	791.954	665.23	725.561	742.887	1203.69	1060.22	1121.67	1005.8	626.035	1041.4	783.763	754.674
ENSOARG00000008739	341.864	-0.406326	0.146073	-2.78167	0.00540805	0.0265375	1.32531	DCBLD1	TRUE	Up-regulated in Suffolk	276.324	356.652	313.168	223.514	219.4	274.503	238.905	254.228	421.24	388.731	456.89	382.923	330.863	385.161	275.251	399.294	461.953	494.552
ENSOARG00000012844	1238.94	-0.405866	0.0825817	-4.91472	8.89109e-07	5.19757e-05	1.32488	REXO1	TRUE	Up-regulated in Suffolk	1001.96	1172.72	1136.68	1059.16	1115.13	966.644	1009.92	1061.83	1129.39	1154.98	1601.87	1587.93	1712.32	1340.44	1095.88	1379.99	1237.93	1536.11
ENSOARG00000013312	7583.12	-0.405782	0.104013	-3.90122	9.57105e-05	0.00151168	1.32481	PRPF8	TRUE	Up-regulated in Suffolk	5947.71	7339.42	6573.96	6743.58	7003.58	6284.17	6538.86	6256.56	6773.84	6586	9491.02	9997.87	11196.2	7399.1	6228.34	7686.42	7533.99	10915.5
ENSOARG00000018551	1406.65	-0.405398	0.104213	-3.89008	0.000100211	0.00156237	1.32445	ANP32D	TRUE	Up-regulated in Suffolk	1145.73	1429.2	1422.79	1224.26	1094.28	1117.62	1264.33	1035.56	1408.83	1111.99	1784.44	1829.65	1944.33	1229.85	1325.04	1396.18	1843.92	1711.66
ENSOARG00000006000	596.312	-0.405082	0.155714	-2.60141	0.00928401	0.0395067	1.32416	B4GALT7	TRUE	Up-regulated in Suffolk	540.292	684.806	662.422	460.267	408.882	503.91	439.027	339.818	587.912	544.784	878.917	684.474	705.024	426.156	477.528	891.668	716.287	781.436
ENSOARG00000010847	222.741	-0.404925	0.112953	-3.58495	0.000337138	0.00374125	1.32402	UBTD1	TRUE	Up-regulated in Suffolk	232.517	205.528	193.314	165.883	208.521	199.995	180.73	208.467	155.892	192.496	279.822	269.243	290.833	241.202	252.206	209.09	184.262	339.336
ENSOARG00000015007	1155.24	-0.404893	0.162671	-2.48896	0.0128119	0.049902	1.32399	ARL1	TRUE	Up-regulated in Suffolk	890.752	1377.38	1180.5	859.01	735.263	986.251	816	723.703	1373.18	1067.14	1455.08	1368.95	957.461	1064.91	942.253	1744.21	1926.97	1325.23
ENSOARG00000010561	354.988	-0.404884	0.135928	-2.97857	0.00289601	0.0172033	1.32398		TRUE	Up-regulated in Suffolk	221.284	332.472	270.639	313.854	350.859	347.051	385.506	236.432	359.878	267.252	355.053	483.44	476.28	544.374	320.059	317.007	355.548	452.804
ENSOARG00000017668	1089.45	-0.404639	0.0656976	-6.15914	7.31428e-10	2.58943e-07	1.32376	STK25	TRUE	Up-regulated in Suffolk	1006.45	1000.01	976.879	939.226	970.982	903.9	956.395	889.799	920.426	955.007	1346.82	1262.45	1530.96	1227.94	1029.31	1292.31	1144.5	1256.72
ENSOARG00000004043	184.225	-0.404405	0.116425	-3.47362	0.000513495	0.00498888	1.32354	GPN2	TRUE	Up-regulated in Suffolk	199.942	193.438	159.806	138.625	155.937	160.78	141.171	143.215	156.721	157.922	224.775	235.737	240.999	200.208	153.628	171.319	202.429	279.39
ENSOARG00000003064	13630.7	-0.404048	0.115379	-3.50189	0.000461973	0.00465262	1.32322	DYNC1H1	TRUE	Up-regulated in Suffolk	11707.8	12173.6	10806.2	12522.2	12015.3	11166.4	12129.9	12291.1	11356.1	12529.1	18003.1	18695	20500.4	14325.3	10879.4	12232.4	12429.9	19588.3
ENSOARG00000017239	285.368	-0.403979	0.131517	-3.07179	0.00212776	0.0138495	1.32315	MRPL34	TRUE	Up-regulated in Suffolk	277.447	296.202	259.04	228.187	213.054	235.289	211.757	177.96	304.321	278.466	361.475	361.383	280.212	307.938	209.959	430.321	350.358	353.252
ENSOARG00000000488	609.159	-0.402887	0.144975	-2.77894	0.00545369	0.0266802	1.32215	RPTOR	TRUE	Up-regulated in Suffolk	502.101	550.09	524.525	531.138	450.586	564.693	520.471	471.17	590.399	588.703	913.78	901.065	782.634	442.363	394.312	689.322	664.382	883.129
ENSOARG00000013296	1969.49	-0.402866	0.138137	-2.91637	0.00354135	0.0197399	1.32213	NDUFV1	TRUE	Up-regulated in Suffolk	1810.71	2056.14	1496.25	1887.8	1524.02	1487.22	1545.12	1405.03	1936.21	1974.49	2931.25	2693.62	1471.32	2189.89	1433.86	2652.07	2565.4	2390.34
ENSOARG00000016994	770.319	-0.402809	0.125234	-3.2164	0.0012981	0.00970233	1.32208	SMPD4	TRUE	Up-regulated in Suffolk	687.44	662.353	649.534	601.229	815.045	526.458	673.278	672.857	514.941	905.481	949.561	932.178	1106.14	1029.64	824.471	836.36	577.442	901.327
ENSOARG00000007194	463.315	-0.402721	0.0960574	-4.19254	2.75853e-05	0.000617903	1.322	TPRA1	TRUE	Up-regulated in Suffolk	377.418	455.961	368.585	464.161	407.976	353.913	402.57	420.324	356.561	433.584	563.314	545.665	458.307	641.617	604.271	501.816	390.584	593.035
ENSOARG00000000622	716.806	-0.402357	0.143994	-2.79422	0.00520254	0.0258967	1.32167	KPNA6	TRUE	Up-regulated in Suffolk	604.318	783.252	672.732	580.98	523.115	553.909	515.817	577.945	755.413	663.459	907.358	1038.68	901.909	580.602	467.286	806.683	877.192	1091.87
ENSOARG00000021158	318.015	-0.402163	0.107923	-3.72645	0.000194195	0.00249225	1.32149	FNTB	TRUE	Up-regulated in Suffolk	256.105	300.52	289.971	248.435	234.813	276.464	242.783	248.296	356.561	320.516	440.376	381.726	356.188	349.887	262.448	360.174	363.334	435.677
ENSOARG00000010316	335.739	-0.402136	0.115965	-3.46782	0.000524696	0.00507055	1.32146	LHPP	TRUE	Up-regulated in Suffolk	250.489	289.294	291.259	325.536	298.276	293.13	260.623	243.212	308.467	364.435	407.348	455.917	365.992	293.638	277.811	431.67	390.584	495.623
ENSOARG00000004719	1265.18	-0.401979	0.1493	-2.69237	0.00709457	0.0322511	1.32132		TRUE	Up-regulated in Suffolk	1423.18	1573.41	1223.03	1018.66	823.204	923.508	754.722	940.644	1055.59	1256.83	1777.1	1339.03	1225.42	1070.63	1217.5	1587.73	1623.32	1939.67
ENSOARG00000008460	417.238	-0.401937	0.117138	-3.43126	0.000600786	0.00554734	1.32128	BRF1	TRUE	Up-regulated in Suffolk	347.09	339.38	308.013	422.106	367.178	382.344	468.502	351.682	310.125	339.205	496.34	516.946	580.849	384.208	528.737	376.362	378.905	612.303
ENSOARG00000004081	300.644	-0.401831	0.1308	-3.07203	0.00212607	0.0138447	1.32118		TRUE	Up-regulated in Suffolk	238.133	224.526	250.019	254.666	305.528	273.523	319.574	308.464	187.402	256.973	350.466	372.153	513.859	292.684	309.817	312.961	260.822	380.013
ENSOARG00000009769	1912.45	-0.401639	0.157693	-2.54687	0.0108693	0.0441928	1.32101	TRAF3IP2	TRUE	Up-regulated in Suffolk	1570.33	2046.64	2379.05	1349.65	1447.86	1290.17	1900.38	1226.23	1893.92	1499.79	2563.36	2796.53	2280.91	1659.82	1573.41	1651.14	2106.04	3188.9
ENSOARG00000006054	414.417	-0.401433	0.120371	-3.33496	0.000853129	0.00717865	1.32082	GAREM1	TRUE	Up-regulated in Suffolk	298.789	301.384	394.36	284.26	456.026	362.737	427.392	378.8	405.485	302.761	472.487	530.109	459.124	592.996	345.663	400.643	511.263	535.23
ENSOARG00000017083	480.964	-0.401321	0.125667	-3.19352	0.00140551	0.0103401	1.32072	QTRT1	TRUE	Up-regulated in Suffolk	418.979	469.778	412.403	451.7	476.878	329.404	439.802	376.258	383.925	429.846	479.826	625.839	689.503	437.596	363.587	689.322	494.394	688.306
ENSOARG00000008207	797.397	-0.401165	0.115279	-3.47989	0.000501616	0.00491624	1.32057		TRUE	Up-regulated in Suffolk	612.181	727.984	671.443	756.988	715.317	610.77	733.779	761.837	616.105	746.625	914.697	948.93	1305.48	786.529	697.728	948.324	685.144	1113.28
ENSOARG00000010123	988.324	-0.401117	0.105408	-3.80534	0.000141607	0.00197069	1.32053	EML2	TRUE	Up-regulated in Suffolk	863.793	886.016	713.972	880.037	1059.83	953.899	887.361	833.868	825.896	718.591	1154.15	1282.79	1271.17	1184.08	944.814	976.653	874.597	1478.31
ENSOARG00000014070	508.862	-0.400351	0.0873972	-4.58089	4.63004e-06	0.000176391	1.31983	DGAT1	TRUE	Up-regulated in Suffolk	471.773	456.825	420.135	511.668	364.458	476.459	374.646	441.51	470.164	457.88	663.316	569.598	477.913	701.68	531.298	615.129	556.68	598.387
ENSOARG00000007134	350.062	-0.400291	0.12435	-3.21913	0.00128578	0.00963009	1.31977	HOXB2	TRUE	Up-regulated in Suffolk	233.64	341.971	318.323	244.541	323.661	352.933	301.734	270.329	384.755	277.531	516.524	441.558	285.931	350.84	336.702	426.274	428.215	465.65
ENSOARG00000016484	485.07	-0.399606	0.155911	-2.56297	0.0103781	0.0428191	1.31915	SNAP29	TRUE	Up-regulated in Suffolk	420.102	616.584	424.002	427.558	297.369	349.992	277.688	438.967	432.849	530.767	588.085	613.873	581.666	511.959	348.224	586.801	490.501	794.281
ENSOARG00000018992	316.509	-0.399598	0.150322	-2.65828	0.00785409	0.0348098	1.31914	TRIM44	TRUE	Up-regulated in Suffolk	223.53	299.656	328.633	259.338	310.061	279.405	298.631	247.449	262.86	242.957	438.541	549.255	301.453	262.176	249.646	299.471	333.489	510.609
ENSOARG00000003260	196.273	-0.398707	0.12319	-3.23664	0.00120945	0.0092008	1.31833	GLIS2	TRUE	Up-regulated in Suffolk	210.051	174.44	188.159	179.901	155.031	137.252	179.954	149.147	136.82	202.775	283.492	209.411	230.379	192.581	192.035	279.236	169.988	262.263
ENSOARG00000013489	1996.63	-0.398403	0.104182	-3.82411	0.000131245	0.0018695	1.31805	ATP6V1E1	TRUE	Up-regulated in Suffolk	1854.52	2182.22	1734.67	1689.2	1494.1	1530.36	1539.7	1508.42	1920.46	1983.84	2603.72	2520.11	2384.67	1961.08	1620.78	2486.15	2318.85	2606.57
ENSOARG00000018063	1867.94	-0.39813	0.078268	-5.08677	3.64217e-07	2.65659e-05	1.3178	DGCR8	TRUE	Up-regulated in Suffolk	1604.03	1734.04	1735.96	1709.45	1509.51	1490.16	1472.99	1658.42	1554.77	1871.7	2303.72	2213.77	2600.34	1792.33	1942.12	2403.86	1881.55	2144.13
ENSOARG00000015042	1278.17	-0.398096	0.106892	-3.72431	0.000195854	0.00250911	1.31777	NSUN2	TRUE	Up-regulated in Suffolk	1083.95	1414.52	1045.18	1047.48	1050.76	994.094	938.555	981.321	1314.3	1289.54	1611.96	1566.39	1429.66	1043.94	1290.48	1732.07	1516.92	1656
ENSOARG00000012577	275.753	-0.39804	0.105928	-3.75775	0.000171448	0.0022697	1.31772	DOHH	TRUE	Up-regulated in Suffolk	266.215	293.611	188.159	248.435	206.708	235.289	209.43	219.484	257.056	282.204	307.346	319.501	305.538	305.078	235.563	377.711	334.786	371.45
ENSOARG00000010298	5037.54	-0.398029	0.126419	-3.14844	0.00164146	0.0115491	1.31771	SARAF	TRUE	Up-regulated in Suffolk	3738.24	5069.12	5535.22	3428.25	4045.3	4674.4	4007.09	3793.93	5640.3	3992.9	6529.49	5533.23	4257.11	5321.71	4711.27	6814.98	7741.61	5841.5
ENSOARG00000003941	2900.46	-0.397614	0.0987563	-4.0262	5.66855e-05	0.00102849	1.31733	SEC16A	TRUE	Up-regulated in Suffolk	2217.33	2693.45	2736.03	2135.45	2363.54	2924.44	2347.16	2343.98	2976.87	2608.98	3899.16	3661.7	3115.83	3281.5	2282.66	3360.28	3552.89	3707
ENSOARG00000012647	378.934	-0.397215	0.158241	-2.51023	0.0120654	0.0477407	1.31696	MRPS18B	TRUE	Up-regulated in Suffolk	323.501	436.099	349.253	309.96	268.357	282.346	257.521	249.144	417.094	399.944	456.89	479.85	289.199	292.684	352.065	577.358	541.108	538.441
ENSOARG00000000706	822.797	-0.3972	0.0853066	-4.65619	3.22118e-06	0.000137922	1.31695	AC004556.1	TRUE	Up-regulated in Suffolk	748.097	764.254	693.352	748.421	786.033	667.631	756.274	632.181	684.1	715.788	1037.64	1015.94	930.502	817.991	731.014	1137.18	849.942	1094.01
ENSOARG00000001871	569.94	-0.396916	0.122949	-3.22829	0.00124532	0.00941447	1.31669		TRUE	Up-regulated in Suffolk	439.198	485.323	600.561	499.986	490.477	535.282	454.54	470.322	441.141	559.735	838.549	826.874	556.34	769.369	487.77	470.79	568.358	764.308
ENSOARG00000003912	273.69	-0.396585	0.121474	-3.26492	0.00109494	0.00859549	1.31639	MTX1	TRUE	Up-regulated in Suffolk	260.598	310.019	260.329	221.178	201.268	208.819	196.243	209.315	259.544	261.646	345.879	400.872	276.128	268.85	222.761	369.617	314.024	339.336
ENSOARG00000011382	212.471	-0.396287	0.155642	-2.54635	0.0108855	0.0442144	1.31612	TRAPPC2B	TRUE	Up-regulated in Suffolk	165.12	208.119	198.469	173.671	145.965	167.643	153.582	179.655	213.108	241.088	241.289	221.377	178.911	168.746	199.717	327.799	391.882	248.347
ENSOARG00000008137	189.27	-0.39608	0.144157	-2.74739	0.00600714	0.0286142	1.31593	ZBED1	TRUE	Up-regulated in Suffolk	171.86	168.395	113.411	171.335	135.085	210.779	169.095	200.84	136.82	172.873	236.702	218.984	312.073	248.829	235.563	171.319	146.631	186.26
ENSOARG00000011589	951.901	-0.395728	0.119061	-3.32371	0.000888297	0.00738759	1.31561	NDUFS7	TRUE	Up-regulated in Suffolk	817.739	1008.64	716.55	945.456	805.072	764.688	741.536	705.907	837.505	969.023	1402.78	1252.88	803.058	1355.69	819.351	1111.55	966.728	1110.07
ENSOARG00000010145	475.882	-0.395636	0.0790846	-5.00283	5.64941e-07	3.61239e-05	1.31552	CLP1	TRUE	Up-regulated in Suffolk	451.554	453.371	444.622	426.779	421.575	358.815	350.601	396.596	388.072	474.7	525.699	538.485	553.072	508.146	483.929	669.088	532.025	588.753
ENSOARG00000002220	1502.99	-0.395281	0.0971453	-4.06896	4.72236e-05	0.000905483	1.3152	POMGNT1	TRUE	Up-regulated in Suffolk	1382.74	1546.64	1406.04	1301.36	1385.3	1128.4	1258.9	1088.1	1374.83	1277.39	1876.18	1829.65	2163.27	1374.76	1442.83	1686.21	1509.13	2022.1
ENSOARG00000019302	699.954	-0.394835	0.0948394	-4.16325	3.13751e-05	0.000676216	1.31479	ZNF513	TRUE	Up-regulated in Suffolk	662.728	698.623	699.796	637.054	525.835	515.674	542.19	571.166	602.838	670.934	945.891	935.767	779.367	757.928	599.15	868.735	759.108	826.395
ENSOARG00000014886	2403	-0.394359	0.0803568	-4.90761	9.2194e-07	5.28822e-05	1.31436	SCYL1	TRUE	Up-regulated in Suffolk	2194.87	2297.94	2237.28	1966.45	1929.27	2205.83	1834.45	1986.37	2285.31	2109.05	3081.71	2807.3	2316.04	3100.36	2163.6	3064.85	2689.97	2983.37
ENSOARG00000006679	1977.99	-0.394312	0.120632	-3.26866	0.00108058	0.00855216	1.31432	ARHGEF11	TRUE	Up-regulated in Suffolk	1632.11	1549.23	1848.08	1546.68	2071.61	1690.16	2046.98	1791.46	1467.71	1639.02	2597.3	2518.91	3411.57	2238.51	2025.33	1846.74	1785.53	1896.85
ENSOARG00000010258	936.182	-0.394104	0.115978	-3.39809	0.000678588	0.00606135	1.31413	PGAM5	TRUE	Up-regulated in Suffolk	822.232	946.465	877.644	718.827	828.644	714.689	639.924	754.21	958.57	921.366	1222.04	1254.07	858.61	1073.49	736.135	1172.25	1029.01	1323.09
ENSOARG00000003083	178.109	-0.393228	0.122149	-3.21938	0.00128469	0.00962692	1.31333	TAF5L	TRUE	Up-regulated in Suffolk	134.792	216.754	155.94	130.837	163.19	144.114	141.171	144.91	160.038	164.463	222.94	230.95	193.616	178.28	148.507	245.512	175.179	254.769
ENSOARG00000013853	1098.35	-0.392964	0.0825749	-4.7589	1.94655e-06	9.14375e-05	1.31309	CIAO3	TRUE	Up-regulated in Suffolk	854.807	1042.32	953.681	1036.57	984.581	907.822	976.563	915.221	914.622	1036.3	1370.67	1193.04	1072.65	1595.94	1033.15	1416.42	1178.24	1287.76
ENSOARG00000001688	203.899	-0.392606	0.139988	-2.80459	0.005038	0.0253121	1.31276	TMEM141	TRUE	Up-regulated in Suffolk	207.805	216.754	139.186	173.671	145.058	200.976	148.928	135.588	241.301	170.07	259.638	251.293	174.01	313.658	181.793	218.533	247.846	244.065
ENSOARG00000009698	1889.79	-0.392535	0.101076	-3.88359	0.000102926	0.00159102	1.3127	GOLGA3	TRUE	Up-regulated in Suffolk	1547.86	1865.3	1934.43	1512.42	1465.09	1810.74	1483.85	1416.05	1638.52	1867.96	2349.59	2315.49	1803	1851.44	1697.59	2316.18	2699.05	2441.72
ENSOARG00000012331	654.978	-0.392513	0.129902	-3.02153	0.002515	0.0156339	1.31268	ORMDL3	TRUE	Up-regulated in Suffolk	535.799	547.499	581.23	510.11	656.387	655.867	702.753	528.795	524.062	482.176	840.384	744.306	1070.2	760.789	742.536	535.54	500.882	870.284
ENSOARG00000006373	492.736	-0.39245	0.142637	-2.75135	0.00593502	0.0283844	1.31262	CLEC16A	TRUE	Up-regulated in Suffolk	312.269	496.549	422.713	482.852	378.057	488.224	404.897	331.344	563.035	418.633	687.17	749.093	459.124	532.933	371.268	466.743	626.751	677.601
ENSOARG00000009075	436.941	-0.392328	0.0856978	-4.57812	4.6918e-06	0.000178276	1.31251	SNURF	TRUE	Up-regulated in Suffolk	321.255	407.602	433.023	325.536	409.789	426.461	418.084	322.022	419.582	347.615	555.975	524.126	573.496	447.13	458.324	503.165	487.906	483.848
ENSOARG00000011717	1710.5	-0.392216	0.136518	-2.87294	0.00406672	0.0217637	1.31241	TNPO2	TRUE	Up-regulated in Suffolk	1360.28	1781.53	1534.91	1542.01	1563.91	1426.44	1506.34	1266.9	1412.98	1540.91	2432.16	2499.77	2543.15	1449.12	1259.75	1576.94	1618.13	2473.83
ENSOARG00000009140	1377.64	-0.392082	0.155288	-2.52478	0.011577	0.046254	1.31229	LRRC8A	TRUE	Up-regulated in Suffolk	1219.87	1466.33	1020.7	1253.08	1078.87	1091.15	1010.69	1154.2	1116.95	1594.17	1987.2	1755.46	1169.87	1259.4	1229.03	1436.65	1227.55	2726.46
ENSOARG00000018008	973.596	-0.391863	0.149253	-2.62543	0.00865393	0.0374635	1.31209	RTCB	TRUE	Up-regulated in Suffolk	882.889	1170.99	828.672	848.885	674.52	785.276	708.958	690.653	978.471	921.366	1277.09	1268.43	1141.27	754.115	654.2	1433.95	1095.19	1409.8
ENSOARG00000006963	936.818	-0.391861	0.114715	-3.41596	0.000635568	0.00578299	1.31208	SNRPA	TRUE	Up-regulated in Suffolk	867.163	905.878	949.815	873.028	731.636	641.161	744.639	666.078	852.431	963.417	994.515	1163.13	1231.14	776.996	862.879	1330.08	1080.92	1227.82
ENSOARG00000016854	262.288	-0.391779	0.145327	-2.69583	0.00702144	0.0320158	1.31201	CREM	TRUE	Up-regulated in Suffolk	241.503	290.157	224.244	199.371	234.813	251.955	199.346	198.298	259.544	190.628	263.308	280.012	432.164	205.928	217.64	312.961	293.262	426.043
ENSOARG00000020601	1196.4	-0.391583	0.112719	-3.47397	0.000512829	0.00498701	1.31183	POLR1A	TRUE	Up-regulated in Suffolk	1061.49	1189.13	1074.82	1003.87	1178.6	908.802	1011.47	999.964	1047.3	994.254	1361.49	1725.55	1707.42	1043.94	955.055	1377.3	1218.47	1676.34
ENSOARG00000017097	223.873	-0.391199	0.13572	-2.88248	0.00394552	0.0213293	1.31148	PPTC7	TRUE	Up-regulated in Suffolk	150.518	180.485	186.87	168.998	232.999	242.151	219.513	200.84	216.424	155.119	231.197	275.226	164.206	343.213	216.36	267.096	277.691	300.799
ENSOARG00000015410	103.993	-0.390947	0.136276	-2.86918	0.00411538	0.0219452	1.31125	METTL15	TRUE	Up-regulated in Suffolk	70.7659	77.7207	115.988	69.3127	92.4745	91.1743	107.817	83.0479	106.139	93.4449	98.1671	138.81	132.345	88.6633	121.622	106.568	162.203	115.61
ENSOARG00000010013	2724.56	-0.390863	0.0965313	-4.04907	5.14219e-05	0.000960604	1.31118	EMC1	TRUE	Up-regulated in Suffolk	2456.59	2666.68	2611.02	2516.28	2150.48	2079.36	2302.95	2338.9	2273.7	2477.22	3298.23	3582.72	3855.99	2515.94	2405.56	3246.97	2643.25	3620.29
ENSOARG00000014654	285.436	-0.390705	0.135833	-2.87624	0.00402443	0.0216141	1.31103	FRMD8	TRUE	Up-regulated in Suffolk	239.256	293.611	220.378	225.071	234.813	262.739	236.578	278.804	269.494	235.481	406.43	392.496	371.711	419.482	236.844	264.398	195.941	354.322
ENSOARG00000013827	1059.93	-0.390371	0.0815904	-4.78455	1.71375e-06	8.30369e-05	1.31073	SLC52A2	TRUE	Up-regulated in Suffolk	881.766	1033.69	1100.6	877.701	831.364	849.98	865.643	910.137	940.327	1009.2	1343.15	1282.79	1299.76	1240.33	898.725	1269.38	1145.8	1298.47
ENSOARG00000012924	826.432	-0.389759	0.109463	-3.56063	0.000369966	0.00398964	1.31018	ABHD17A	TRUE	Up-regulated in Suffolk	815.493	793.615	741.036	664.311	642.788	630.377	722.144	632.181	822.579	776.527	1244.98	1061.41	1116.77	832.291	718.212	946.975	729.263	984.823
ENSOARG00000009583	2586.78	-0.389715	0.14693	-2.65231	0.00799435	0.0352699	1.31014	DNAJA1	TRUE	Up-regulated in Suffolk	2195.99	2791.04	2643.24	1875.34	2388.02	1920.54	2119.89	1914.34	2552.32	2182.87	3040.43	3356.56	3899.28	1815.21	1782.09	3805.44	3320.61	2958.75
ENSOARG00000018402	5097.61	-0.389697	0.0839128	-4.64406	3.41622e-06	0.000142501	1.31012	PRKCSH	TRUE	Up-regulated in Suffolk	4520.03	4488.8	4710.41	4204.71	4639.14	4654.79	5065.09	3989.69	4245.57	4197.54	7031.34	6278.74	6240.65	5909.94	4917.38	4682.27	5138.58	6842.38
ENSOARG00000006250	973.772	-0.389684	0.0754953	-5.1617	2.44718e-07	2.00682e-05	1.31011	HMGXB3	TRUE	Up-regulated in Suffolk	777.302	917.104	829.96	841.876	941.064	817.628	857.886	888.104	848.285	827.922	1226.63	1293.56	1261.36	1042.99	921.769	979.351	1006.95	1248.16
ENSOARG00000011689	267.014	-0.389438	0.148657	-2.61977	0.00879882	0.0379524	1.30988	DEF6	TRUE	Up-regulated in Suffolk	202.188	247.843	192.025	187.689	262.918	251.955	218.738	208.467	276.957	280.335	344.961	381.726	156.037	384.208	305.976	290.028	359.441	254.769
ENSOARG00000019384	734.293	-0.389277	0.131932	-2.95057	0.0031719	0.0183135	1.30974	STRIP1	TRUE	Up-regulated in Suffolk	653.742	748.709	663.711	633.159	574.792	565.673	553.049	568.624	731.365	728.87	956.9	1135.61	927.234	634.944	526.177	894.365	691.632	1028.71
ENSOARG00000017059	452.288	-0.389266	0.126165	-3.08537	0.00203298	0.0133887	1.30973	TBL3	TRUE	Up-regulated in Suffolk	444.814	441.281	363.43	400.3	432.454	365.678	369.217	305.074	389.73	445.732	560.562	622.25	515.493	506.239	346.944	623.223	356.846	651.91
ENSOARG00000017392	407.552	-0.389228	0.0729612	-5.33489	9.5603e-08	1.02035e-05	1.30969	TTC19	TRUE	Up-regulated in Suffolk	352.706	372.196	378.895	302.951	353.579	375.481	331.985	305.921	388.072	417.699	476.156	488.227	467.293	450.944	403.274	500.467	472.334	497.764
ENSOARG00000014115	2550.91	-0.389112	0.12226	-3.18259	0.00145962	0.0106304	1.30959	HTT	TRUE	Up-regulated in Suffolk	2140.95	2310.03	2112.28	2236.7	1904.79	2115.64	2187.38	2546.52	2043.18	2729.53	3182.63	3291.94	3755.5	3192.83	1960.04	2347.2	2229.31	3629.93
ENSOARG00000008120	754.09	-0.389017	0.0886394	-4.38878	1.1399e-05	0.000339747	1.3095	FBXL19	TRUE	Up-regulated in Suffolk	649.249	747.846	715.261	653.408	650.041	631.358	636.046	678.789	592.058	664.393	845.889	933.374	1187.02	782.716	779.663	891.668	702.013	832.818
ENSOARG00000014182	579.197	-0.388572	0.083852	-4.63407	3.58539e-06	0.000147556	1.3091		TRUE	Up-regulated in Suffolk	525.69	558.725	471.686	497.649	479.598	476.459	556.928	430.493	487.577	598.047	755.061	691.654	678.065	575.835	581.227	702.812	578.739	779.295
ENSOARG00000005850	268.753	-0.388547	0.141594	-2.74394	0.00607068	0.028824	1.30907	TYSND1	TRUE	Up-regulated in Suffolk	214.544	238.344	215.223	233.638	275.61	260.778	230.373	231.348	247.105	204.644	371.567	354.204	417.459	345.12	238.124	203.694	190.75	365.027
ENSOARG00000000909	294.043	-0.388101	0.0862554	-4.49963	6.8073e-06	0.000236385	1.30867	THOC6	TRUE	Up-regulated in Suffolk	290.927	303.974	248.73	257.781	235.719	230.387	222.616	239.822	271.153	278.466	314.685	358.99	364.358	291.731	332.861	408.737	297.155	344.688
ENSOARG00000019086	2127	-0.388092	0.106554	-3.64219	0.00027033	0.00318235	1.30866	IPO9	TRUE	Up-regulated in Suffolk	2006.16	1945.61	1818.44	1847.3	2079.77	1624.47	1905.03	1765.19	1718.13	1936.18	2742.26	2691.23	3302.1	2275.69	1744.96	2220.4	1908.8	2754.29
ENSOARG00000000637	1525.91	-0.388063	0.118705	-3.26909	0.00107895	0.00854392	1.30864	EHMT1	TRUE	Up-regulated in Suffolk	1228.86	1434.38	1353.2	1344.2	1398.9	1292.13	1308.55	1241.48	1262.89	1501.66	1986.28	2017.52	2426.33	1562.57	1214.94	1490.61	1302.81	2099.17
ENSOARG00000011387	3807.11	-0.387711	0.124707	-3.10895	0.00187753	0.012711	1.30832	ENG	TRUE	Up-regulated in Suffolk	4013.44	3689.14	3999.02	3130.75	2691.73	2983.26	2603.13	3224.46	3187.49	3806.01	5030.38	5085.69	2775.98	4478.93	4064.75	5509.18	3750.13	4504.49
ENSOARG00000015116	1884.22	-0.387385	0.100707	-3.84664	0.000119751	0.00175752	1.30802	GPAA1	TRUE	Up-regulated in Suffolk	1607.4	1959.43	1501.4	1640.92	1621.93	1646.04	1574.6	1498.25	1709.84	1765.17	2829.42	2492.59	1688.63	2282.37	1665.59	2134.07	1873.77	2424.59
ENSOARG00000013087	680.638	-0.387061	0.0946118	-4.09104	4.29442e-05	0.000843485	1.30773	ALDH16A1	TRUE	Up-regulated in Suffolk	591.962	703.804	506.482	659.639	538.528	594.104	524.35	608.453	639.323	605.523	890.844	889.099	696.038	856.125	608.112	739.234	676.061	923.807
ENSOARG00000017154	220.855	-0.38694	0.093996	-4.11668	3.84376e-05	0.000775968	1.30762	ESS2	TRUE	Up-regulated in Suffolk	210.051	225.39	153.362	197.035	184.042	187.25	204	189.824	187.402	198.103	236.702	241.72	283.48	209.741	221.481	277.887	247.846	320.067
ENSOARG00000005734	3886.72	-0.386935	0.140192	-2.75999	0.00578031	0.0278741	1.30761	LMAN1	TRUE	Up-regulated in Suffolk	3024.96	4337.68	4698.81	2541.98	2611.04	3146	3250.04	2899.05	4048.22	3430.36	4054.21	3951.28	3806.15	3996.52	4012.26	6334.75	5860.06	3957.49
ENSOARG00000017920	1886.05	-0.386903	0.13568	-2.85156	0.00435048	0.0228133	1.30758	COPS6	TRUE	Up-regulated in Suffolk	1992.68	1866.16	1836.48	1731.26	1194.01	1354.87	1521.08	1377.07	1710.67	1915.62	2385.37	2270.01	1936.98	1424.33	1652.78	2990.66	2285.11	2503.8
ENSOARG00000003536	99.7614	-0.386774	0.126623	-3.05471	0.00225281	0.0144512	1.30747	PDF	TRUE	Up-regulated in Suffolk	102.217	81.1749	74.748	82.5522	78.8753	96.0762	69.8099	83.8953	101.993	103.724	120.186	140.006	111.922	142.052	74.2536	116.011	103.81	112.398
ENSOARG00000005799	1826.8	-0.386363	0.139857	-2.76254	0.00573543	0.0276906	1.30709	SLC30A5	TRUE	Up-regulated in Suffolk	1355.79	1945.61	2250.17	1263.98	1192.19	1790.15	1342.68	1319.44	2019.13	1499.79	1967.93	2054.62	1813.62	1761.83	1773.13	2656.12	2783.4	2092.75
ENSOARG00000019102	683.523	-0.386091	0.112395	-3.43516	0.000592203	0.00549811	1.30685	ADCY4	TRUE	Up-regulated in Suffolk	724.508	636.446	564.476	595.777	570.259	573.516	437.475	750.821	496.698	643.835	776.163	884.312	742.604	906.654	971.698	724.396	611.18	692.587
ENSOARG00000017794	3471.97	-0.38569	0.142526	-2.70604	0.00680901	0.0313258	1.30648	GBF1	TRUE	Up-regulated in Suffolk	2842.99	3858.4	3732.24	2769.39	2351.75	3004.83	2575.99	2329.58	3514.2	3391.11	5337.72	4729.1	2959.8	3507.45	2592.48	4288.37	3899.35	4810.65
ENSOARG00000003310	709.402	-0.385117	0.100329	-3.83849	0.000123794	0.00180047	1.30597	FLAD1	TRUE	Up-regulated in Suffolk	634.647	597.586	616.026	607.459	710.784	615.672	628.289	627.096	592.887	601.785	862.403	817.301	1080	1013.43	642.678	724.396	622.858	773.942
ENSOARG00000013874	4172.5	-0.384824	0.150074	-2.56413	0.0103435	0.0427129	1.3057	POLR2A	TRUE	Up-regulated in Suffolk	3342.85	4161.51	3892.05	4030.26	3128.72	3162.67	3251.59	3599.87	3765.45	4148.95	5558.83	5815.64	6038.86	3858.28	3046.96	3454.71	3569.76	7278.06
ENSOARG00000015877	678.613	-0.384615	0.115691	-3.32446	0.000885889	0.00737732	1.30551	GTPBP1	TRUE	Up-regulated in Suffolk	535.799	620.038	694.641	601.229	626.469	552.928	562.357	531.337	616.934	613.933	972.497	886.706	994.223	640.664	546.66	619.176	698.12	901.327
ENSOARG00000015671	883.783	-0.384328	0.0830161	-4.62955	3.66454e-06	0.000150256	1.30525	PPIL2	TRUE	Up-regulated in Suffolk	685.194	890.334	741.036	849.664	773.34	734.296	786.525	749.126	726.39	833.528	1124.79	1065	1205	933.348	829.592	915.949	899.252	1165.73
ENSOARG00000019049	2328.84	-0.384171	0.119636	-3.21114	0.00132208	0.00985113	1.30511	TMEM214	TRUE	Up-regulated in Suffolk	2111.74	2442.16	2129.03	1827.83	1737.98	2183.28	1830.57	1637.23	2417.98	2104.38	3456.95	2862.35	2060.34	2682.78	1774.41	3039.22	2726.3	2894.52
ENSOARG00000018166	922.098	-0.384038	0.0785445	-4.88944	1.01122e-06	5.6304e-05	1.30499	ADIPOR1	TRUE	Up-regulated in Suffolk	731.248	891.197	817.073	735.182	834.99	893.116	876.502	745.736	779.46	805.495	1218.37	1054.23	1013.01	1225.08	860.318	978.002	953.752	1185
ENSOARG00000008284	541.376	-0.383898	0.120437	-3.18755	0.00143486	0.0104922	1.30486	GRTP1	TRUE	Up-regulated in Suffolk	381.911	521.592	398.226	507.774	391.657	485.283	475.483	531.337	480.114	571.883	631.205	895.082	530.198	691.193	536.418	513.957	699.418	502.046
ENSOARG00000015239	896.778	-0.38364	0.109947	-3.48933	0.00048423	0.00478787	1.30463	SNX19	TRUE	Up-regulated in Suffolk	827.849	932.648	877.644	819.291	631.002	649.004	646.129	670.315	854.089	964.351	1164.24	1177.49	1063.66	881.866	765.581	1052.19	1101.68	1062.97
ENSOARG00000020145	783.31	-0.383515	0.0824504	-4.65148	3.29568e-06	0.000140021	1.30452	RHOT2	TRUE	Up-regulated in Suffolk	694.18	741.801	649.534	779.573	700.811	615.672	599.589	664.383	679.125	763.445	934.881	914.228	995.04	953.369	728.454	1017.12	718.882	949.498
ENSOARG00000007964	326.216	-0.383075	0.10922	-3.50742	0.000452467	0.00458309	1.30412	GPD2	TRUE	Up-regulated in Suffolk	247.119	253.888	286.104	268.684	278.33	323.522	266.829	256.771	380.609	302.761	364.228	374.546	421.544	319.379	316.218	303.518	434.703	473.143
ENSOARG00000017617	1865.04	-0.383034	0.0798719	-4.79563	1.62166e-06	7.97914e-05	1.30408	UFD1	TRUE	Up-regulated in Suffolk	1739.94	1867.89	1744.98	1602.76	1409.78	1504.87	1626.57	1444.86	1697.4	1761.44	2051.42	2035.47	2119.98	2054.51	1778.25	2672.3	2065.81	2392.48
ENSOARG00000002836	1235.12	-0.382974	0.141152	-2.71313	0.00666514	0.0308694	1.30403	MIB2	TRUE	Up-regulated in Suffolk	1030.04	852.337	931.772	1076.29	1394.37	1153.89	1381.46	1312.66	718.927	965.286	1544.07	1334.25	1667.39	1787.57	1607.97	1263.98	926.502	1283.48
ENSOARG00000012345	1066.12	-0.382904	0.11276	-3.39575	0.000684409	0.00609834	1.30396	DDX27	TRUE	Up-regulated in Suffolk	916.587	1121.77	1025.85	992.184	895.733	780.374	915.285	760.99	964.374	983.975	1123.88	1307.92	1343.88	895.214	893.604	1531.08	1292.43	1445.12
ENSOARG00000011543	287.329	-0.382732	0.101203	-3.7819	0.000155634	0.00211124	1.30381	COQ7	TRUE	Up-regulated in Suffolk	235.886	234.026	274.505	278.808	248.412	244.112	284.669	214.399	252.081	257.908	382.577	363.777	299.002	368	267.569	261.7	416.536	287.954
ENSOARG00000010422	2836.92	-0.382066	0.103583	-3.68849	0.000225594	0.00277205	1.30321	COPE	TRUE	Up-regulated in Suffolk	2665.52	2975.84	2576.23	2434.51	2051.66	2458.77	2192.81	2154.16	2781.18	2635.15	4253.3	3417.59	3076.62	3179.49	2285.22	3485.73	2989.72	3451.16
ENSOARG00000020222	3035.28	-0.382036	0.138435	-2.75962	0.00578694	0.0278898	1.30318	ITGB5	TRUE	Up-regulated in Suffolk	2265.63	2866.17	3196.12	2225.79	2859.46	2533.27	2619.42	2821.93	2589.63	2621.13	4908.36	3707.17	3159.13	3352.05	3057.2	1845.39	3443.89	4563.37
ENSOARG00000018290	680.939	-0.382021	0.145992	-2.61674	0.00887747	0.0381119	1.30317	NAT10	TRUE	Up-regulated in Suffolk	556.018	783.252	681.753	558.395	606.524	395.089	553.049	538.964	581.278	706.443	723.868	915.425	651.106	533.887	574.826	1112.9	860.323	923.807
ENSOARG00000000156	1645.57	-0.381866	0.105236	-3.62867	0.000284889	0.00330285	1.30303	PRKCD	TRUE	Up-regulated in Suffolk	1295.13	1535.42	1346.75	1151.84	1589.29	1499.96	1517.2	1366.05	1637.69	1517.55	2189.95	2138.38	1440.28	2369.12	1495.32	1593.13	1913.99	2023.17
ENSOARG00000003550	945.427	-0.381666	0.150517	-2.53564	0.0112242	0.0451926	1.30285	MAP3K6	TRUE	Up-regulated in Suffolk	825.602	1019	759.079	878.48	768.807	828.412	672.502	596.589	1009.98	916.694	1241.31	1227.75	569.411	1504.42	823.191	1073.78	1138.01	1164.66
ENSOARG00000017149	823.299	-0.381462	0.143728	-2.65403	0.00795357	0.0351113	1.30266	UBFD1	TRUE	Up-regulated in Suffolk	745.85	962.01	755.212	697.799	529.462	687.239	657.764	544.048	795.215	836.332	1004.61	901.065	898.641	613.016	692.607	1347.62	1096.49	1054.4
ENSOARG00000014186	878.59	-0.381396	0.0844753	-4.5149	6.33479e-06	0.000224815	1.3026	HSF1	TRUE	Up-regulated in Suffolk	749.22	829.021	711.395	772.564	795.099	736.257	766.357	794.039	690.734	885.857	1123.88	1062.61	1044.06	1072.54	732.295	1126.39	848.644	1073.67
ENSOARG00000005305	3366.08	-0.380659	0.144896	-2.62705	0.00861291	0.0373853	1.30194	ADGRA3	TRUE	Up-regulated in Suffolk	2411.66	2861.85	3639.45	2450.86	3769.69	3291.1	4111.03	2437.2	2486.81	2033.36	3656.04	4049.41	4596.14	3276.73	3742.13	2650.72	4247.11	4878.09
ENSOARG00000012898	947.598	-0.380464	0.107985	-3.5233	0.000426206	0.00440942	1.30176	CABIN1	TRUE	Up-regulated in Suffolk	816.616	755.618	909.863	855.116	829.55	826.451	886.586	750.821	841.651	857.824	1248.65	1380.91	1151.89	989.597	691.327	1075.13	899.252	1289.9
ENSOARG00000011564	1952.23	-0.380299	0.0568219	-6.69284	2.18879e-11	1.55632e-08	1.30161	CDK9	TRUE	Up-regulated in Suffolk	1708.49	1854.93	1735.96	1714.9	1689.93	1597.02	1825.14	1656.72	1667.55	1753.03	2418.4	2396.86	2367.51	2219.44	1880.67	2282.45	1977.57	2393.55
ENSOARG00000004449	369.055	-0.380219	0.132872	-2.86147	0.00421681	0.0222976	1.30154	NEU1	TRUE	Up-regulated in Suffolk	356.076	432.645	329.922	302.951	320.034	292.15	320.35	320.327	302.663	263.515	400.008	452.327	612.71	400.415	357.186	353.43	286.774	539.512
ENSOARG00000012657	83.9741	-0.380207	0.1392	-2.73151	0.0063045	0.0296532	1.30153	LYRM2	TRUE	Up-regulated in Suffolk	58.41	77.7207	69.593	71.6491	57.1166	106.86	69.8099	63.557	93.701	68.2148	122.021	96.9273	81.6946	97.2437	84.4955	79.5891	97.3216	115.61
ENSOARG00000008204	117.943	-0.380084	0.152442	-2.4932	0.0126597	0.0495032	1.30142	IPPK	TRUE	Up-regulated in Suffolk	83.1219	120.899	77.3255	102.022	101.541	99.0173	79.1179	86.4376	136.82	146.708	150.462	148.383	174.827	102.01	102.419	130.85	119.381	161.639
ENSOARG00000003689	10048.9	-0.379778	0.148578	-2.556	0.0105884	0.0433665	1.30114	RPS28	TRUE	Up-regulated in Suffolk	10335.2	7950.83	6921.92	8896.94	10367.1	8915.48	9197.84	8699.69	7654.46	9103.4	17149.9	12695.1	11922.5	14435.9	8193.5	8449.93	6943.57	13046.8
ENSOARG00000019127	496.502	-0.379753	0.119267	-3.1841	0.00145205	0.0105859	1.30112	NOP9	TRUE	Up-regulated in Suffolk	504.348	551.817	396.938	426	375.337	360.776	393.262	380.495	433.678	538.242	565.149	591.137	614.343	446.177	441.681	719	506.072	692.587
ENSOARG00000006467	351.083	-0.379617	0.0709787	-5.34847	8.87027e-08	9.75393e-06	1.301	TSR2	TRUE	Up-regulated in Suffolk	258.352	325.563	362.141	288.154	320.034	282.346	342.844	313.548	296.029	304.63	429.366	411.642	408.473	359.42	376.389	397.945	398.37	444.241
ENSOARG00000011283	323.132	-0.379559	0.14491	-2.61912	0.00881566	0.0380039	1.30094	PISD	TRUE	Up-regulated in Suffolk	293.173	291.021	243.575	258.56	342.7	299.993	269.156	294.905	268.665	273.793	326.612	385.316	660.909	396.602	285.492	279.236	288.072	358.604
ENSOARG00000018913	535.024	-0.379529	0.111265	-3.41105	0.000647123	0.00584505	1.30092	RNF128	TRUE	Up-regulated in Suffolk	408.87	433.509	384.05	509.331	551.22	538.223	463.072	446.594	487.577	478.438	581.663	701.227	450.954	805.597	536.418	594.895	525.537	733.265
ENSOARG00000015596	1975.65	-0.379381	0.102773	-3.69143	0.000222999	0.00274773	1.30078	PRPF19	TRUE	Up-regulated in Suffolk	1755.67	1915.38	1730.8	1672.07	1811.41	1513.69	1729.73	1665.19	1785.3	1796.01	2308.3	2636.18	2656.71	1654.1	1590.05	2475.36	2161.84	2703.98
ENSOARG00000010896	302.098	-0.379275	0.150006	-2.52837	0.0114592	0.045897	1.30069	UHRF1BP1	TRUE	Up-regulated in Suffolk	190.956	263.387	331.211	213.39	300.089	297.052	226.494	271.177	315.93	239.219	322.942	429.591	462.392	287.918	199.717	310.263	336.084	439.959
ENSOARG00000006504	1924.03	-0.379224	0.0960855	-3.94675	7.92203e-05	0.00133397	1.30064	IDH3G	TRUE	Up-regulated in Suffolk	1725.34	1987.06	1590.33	1877.67	1631.9	1548	1705.69	1372.83	1655.11	1831.52	2474.36	2290.36	1704.97	2122.2	1769.29	2761.34	2230.61	2353.94
ENSOARG00000000636	1638.97	-0.378955	0.129766	-2.92026	0.00349737	0.0195624	1.3004	DIAPH1	TRUE	Up-regulated in Suffolk	1086.2	1423.15	1509.14	1160.4	1519.48	1431.34	1494.71	1473.68	1802.71	1486.71	2107.38	2112.06	1521.15	1596.89	1204.7	1841.34	2134.59	2595.86
ENSOARG00000015354	2518.13	-0.37879	0.127516	-2.97048	0.00297335	0.0175013	1.30025	LRP5	TRUE	Up-regulated in Suffolk	2122.98	1836.8	1671.52	2213.33	2640.96	2502.88	2652	2175.35	2322.62	1974.49	3451.45	3345.79	3184.46	3840.17	2116.23	2237.94	2316.25	2721.11
ENSOARG00000018228	842.955	-0.378466	0.137099	-2.76045	0.0057722	0.0278443	1.29996	ZC3H7B	TRUE	Up-regulated in Suffolk	678.454	775.48	762.945	722.721	873.974	718.611	786.525	648.282	683.271	750.362	1092.68	1047.05	1621.64	836.105	743.817	739.234	707.204	984.823
ENSOARG00000013427	791.433	-0.378247	0.146451	-2.58271	0.00980263	0.041111	1.29976	PTPN1	TRUE	Up-regulated in Suffolk	617.798	765.981	921.462	580.202	654.574	698.023	525.901	549.133	948.619	679.344	1084.43	1148.77	960.729	677.845	576.106	826.917	1078.32	951.639
ENSOARG00000005568	1568.09	-0.377962	0.0708182	-5.33708	9.44537e-08	1.02035e-05	1.29951	DDX41	TRUE	Up-regulated in Suffolk	1560.22	1470.65	1279.74	1411.17	1382.58	1306.83	1359.74	1227.92	1325.08	1501.66	2023.89	1705.2	2052.17	1819.98	1596.45	1765.8	1506.54	1930.04
ENSOARG00000020544	185.778	-0.377678	0.102536	-3.68336	0.000230179	0.00281708	1.29925	C2orf68	TRUE	Up-regulated in Suffolk	157.258	177.894	132.742	150.307	197.642	154.898	171.422	188.976	154.234	150.446	222.94	221.377	244.267	254.55	183.074	222.58	163.5	195.894
ENSOARG00000008183	614.706	-0.377061	0.140652	-2.68078	0.00734511	0.0330748	1.29869	TRIB1	TRUE	Up-regulated in Suffolk	589.716	601.04	641.802	400.3	582.952	484.302	539.863	569.471	495.04	493.389	685.335	962.093	921.515	541.514	549.221	447.857	707.204	852.086
[truncated: 2,242 more rows]

## Sheet: Table S7. DEGs_SuffolkvsNWS
Ensembl gene ID	baseMean	log2FoldChange	lfcSE	stat	pvalue	padj	absFC	Gene_Name	SIG	Relative expression	s_61	s_62	s_63	s_65	s_67	s_72	s_74	s_80	s_87	s_88	s_34	s_36	s_37	s_39	s_43	s_53	s_54	s_60
[truncated: 993 more rows]
