# Supplementary material for: Conserved and breed-specific differences in the cervical transcriptome of sheep with divergent fertility at the follicular phase of a natural oestrus cycle
Source: BMC Genomics. 2021 Oct 20;22:752. doi: 10.1186/s12864-021-08060-9 (PMC8527727; doi:10.1186/s12864-021-08060-9)
Supplement: Supplementary file 3 — Additional file 3: Table S8. List of biological processes up-regulated in Fur compared to Suffolk. Table S9. List of biological processes down-regulated in Fur compared to Suffolk. Table S10. List of biological processes up-regulated in Norwegian White Sheep (NWS) compared to Suffolk. Table S11. List of biological processes down-regulated Norwegian White Sheep (NWS) compared to Suffolk. [file 12864_2021_8060_MOESM3_ESM.xlsx]

## Sheet: KEY
		Additional File 3 - Supplementary tables
		Table S8. List of biological processes up-regulated in Fur compared to Suffolk.
		Table S9. List of biological processes down-regulated in Fur compared to Suffolk.
		Table S10. List of biological processes up-regulated in Norwegian White Sheep (NWS) compared to Suffolk.
		Table S11. List of biological processes down-regulated in Norwegian White Sheep (NWS) compared to Suffolk.

## Sheet: Table S8. BP_upreg_SuffolkvsFur
	Term_ID	P_value	Term_size	Query_size	Intersection_size	Term_name
1	GO:0003008	7.92186e-15	1246	761	146	system process
2	GO:0032501	1.18203e-10	5284	761	394	multicellular organismal process
3	GO:0003012	2.22906e-09	334	761	56	muscle system process
4	GO:0006936	1.16905e-08	258	761	47	muscle contraction
5	GO:0061061	1.42935e-06	503	761	66	muscle structure development
6	GO:0048856	1.02504e-05	4422	761	323	anatomical structure development
7	GO:0048731	1.14895e-05	3671	761	278	system development
8	GO:0007275	2.44693e-05	4063	761	300	multicellular organism development
9	GO:0032502	2.85832e-05	4784	761	342	developmental process
10	GO:0003013	0.000101223	447	761	57	circulatory system process
11	GO:0048869	0.000176529	3170	761	242	cellular developmental process
12	GO:0009888	0.000244443	1530	761	136	tissue development
13	GO:0030154	0.00048492	3106	761	236	cell differentiation
14	GO:0051146	0.000515221	219	761	35	striated muscle cell differentiation
15	GO:0023052	0.000535615	4653	761	328	signaling
16	GO:0008016	0.000999455	174	761	30	regulation of heart contraction
17	GO:0050896	0.00126915	6497	761	430	response to stimulus
18	GO:0007155	0.00148533	1123	761	105	cell adhesion
19	GO:0022610	0.00178676	1127	761	105	biological adhesion
20	GO:0008015	0.00225669	378	761	48	blood circulation
21	GO:0009605	0.00227874	1996	761	163	response to external stimulus
22	GO:0051480	0.00232188	232	761	35	regulation of cytosolic calcium ion concentration
23	GO:0060537	0.00233898	309	761	42	muscle tissue development
24	GO:0007154	0.00311433	4672	761	325	cell communication
25	GO:0042692	0.00574639	296	761	40	muscle cell differentiation
26	GO:0050877	0.00877689	649	761	68	nervous system process
27	GO:0060047	0.0103081	203	761	31	heart contraction
28	GO:1903522	0.0115342	204	761	31	regulation of blood circulation
29	GO:0007517	0.0122937	259	761	36	muscle organ development
30	GO:0010959	0.0140789	283	761	38	regulation of metal ion transport
31	GO:0061844	0.0209125	20	761	9	antimicrobial humoral immune response mediated by antimicrobial peptide
32	GO:0009653	0.023501	2146	761	168	anatomical structure morphogenesis
33	GO:0051239	0.0242069	2037	761	161	regulation of multicellular organismal process
34	GO:0014722	0.0245708	5	761	5	regulation of skeletal muscle contraction by calcium ion signaling
35	GO:0003015	0.0305296	213	761	31	heart process
36	GO:0014706	0.0313643	292	761	38	striated muscle tissue development
37	GO:0042221	0.0326511	3243	761	235	response to chemical
38	GO:0007165	0.0441004	4303	761	297	signal transduction

## Sheet: TableS9.BP_downreg_SuffolkvsFur
	Term_ID	P_value	Term_size	Query_size	Intersection_size	Term_name
1	GO:0016126	1.63692e-12	63	668	25	sterol biosynthetic process
2	GO:0006695	3.57353e-12	59	668	24	cholesterol biosynthetic process
3	GO:1902653	3.57353e-12	59	668	24	secondary alcohol biosynthetic process
4	GO:1901617	2.09464e-08	184	668	36	organic hydroxy compound biosynthetic process
5	GO:0006694	2.37635e-08	139	668	31	steroid biosynthetic process
6	GO:0046165	3.76893e-08	124	668	29	alcohol biosynthetic process
7	GO:0016125	4.68823e-08	125	668	29	sterol metabolic process
8	GO:0106118	5.19993e-08	40	668	17	regulation of sterol biosynthetic process
9	GO:0045540	5.19993e-08	40	668	17	regulation of cholesterol biosynthetic process
10	GO:1902930	1.16561e-07	60	668	20	regulation of alcohol biosynthetic process
11	GO:0008202	1.4129e-07	226	668	39	steroid metabolic process
12	GO:0050810	4.50767e-07	71	668	21	regulation of steroid biosynthetic process
13	GO:1901615	5.47906e-07	420	668	55	organic hydroxy compound metabolic process
14	GO:0019218	6.25153e-07	95	668	24	regulation of steroid metabolic process
15	GO:0090181	1.03036e-06	53	668	18	regulation of cholesterol metabolic process
16	GO:0008203	1.07739e-06	114	668	26	cholesterol metabolic process
17	GO:0044283	4.08191e-06	546	668	63	small molecule biosynthetic process
18	GO:1902652	6.57734e-06	123	668	26	secondary alcohol metabolic process
19	GO:0046890	3.23488e-05	161	668	29	regulation of lipid biosynthetic process
20	GO:1901570	5.2068e-05	51	668	16	fatty acid derivative biosynthetic process
21	GO:0006066	7.72236e-05	289	668	40	alcohol metabolic process
22	GO:1901568	0.000160111	62	668	17	fatty acid derivative metabolic process
23	GO:0008610	0.00044393	585	668	61	lipid biosynthetic process
24	GO:0006629	0.00169643	1108	668	94	lipid metabolic process
25	GO:0150104	0.00616719	69	668	16	transport across blood-brain barrier
26	GO:0010232	0.00764252	70	668	16	vascular transport
27	GO:0019216	0.0147282	322	668	38	regulation of lipid metabolic process
28	GO:1901748	0.0157437	8	668	6	leukotriene D4 metabolic process
29	GO:1901750	0.0157437	8	668	6	leukotriene D4 biosynthetic process
30	GO:0042221	0.0207271	3243	668	211	response to chemical
31	GO:0010033	0.0229578	2563	668	174	response to organic substance
32	GO:0033993	0.0300187	688	668	63	response to lipid
33	GO:0062012	0.0378041	361	668	40	regulation of small molecule metabolic process
34	GO:0006751	0.045301	9	668	6	glutathione catabolic process

## Sheet: Table S10.BP_upreg_SuffolkvsNWS
	Term_ID	P_value	Term_size	Query_size	Intersection_size	Term Name
1	GO:0003008	2.0546e-13	1226	438	98	system process
2	GO:0006936	1.26718e-11	255	438	39	muscle contraction
3	GO:0003012	2.69345e-11	330	438	44	muscle system process
4	GO:0061061	2.77908e-11	500	438	55	muscle structure development
5	GO:0007155	3.42794e-07	1111	438	79	cell adhesion
6	GO:0022610	4.10988e-07	1115	438	79	biological adhesion
7	GO:0032501	6.61606e-07	5230	438	235	multicellular organismal process
8	GO:0048856	1.39813e-06	4382	438	205	anatomical structure development
9	GO:0009653	1.66189e-05	2131	438	118	anatomical structure morphogenesis
10	GO:0032502	2.25821e-05	4741	438	213	developmental process
11	GO:0007275	2.56287e-05	4025	438	188	multicellular organism development
12	GO:0048731	5.70762e-05	3639	438	173	system development
13	GO:0007517	0.000200743	259	438	29	muscle organ development
14	GO:0044057	0.000384353	404	438	37	regulation of system process
15	GO:0032989	0.00108398	634	438	48	cellular component morphogenesis
16	GO:0031589	0.00136927	316	438	31	cell-substrate adhesion
17	GO:0048646	0.00207328	881	438	59	anatomical structure formation involved in morphogenesis
18	GO:0010927	0.0023548	83	438	15	cellular component assembly involved in morphogenesis
19	GO:0048869	0.00372511	3139	438	148	cellular developmental process
20	GO:0030029	0.00378328	681	438	49	actin filament-based process
21	GO:0051146	0.00570044	217	438	24	striated muscle cell differentiation
22	GO:0060047	0.006169	202	438	23	heart contraction
23	GO:0008016	0.00736667	173	438	21	regulation of heart contraction
24	GO:0060537	0.00941892	308	438	29	muscle tissue development
25	GO:0030239	0.00944704	47	438	11	myofibril assembly
26	GO:0030154	0.00988843	3076	438	144	cell differentiation
27	GO:0042692	0.0113209	293	438	28	muscle cell differentiation
28	GO:0032879	0.0148055	2131	438	108	regulation of localization
29	GO:0003015	0.0148812	212	438	23	heart process
30	GO:0009611	0.0212189	512	438	39	response to wounding
31	GO:0031032	0.0322937	173	438	20	actomyosin structure organization
32	GO:0003013	0.034728	442	438	35	circulatory system process
33	GO:0055002	0.0392216	89	438	14	striated muscle cell development
34	GO:0006941	0.0443031	131	438	17	striated muscle contraction
35	GO:0010959	0.0465634	278	438	26	regulation of metal ion transport

## Sheet: Table S11.BP_downreg_SufvsNWS
	Term_ID	P_value	Term_size	Query_size	Intersection_size	Term Name
1	GO:0009653	0.00232382	2131	249	72	anatomical structure morphogenesis
2	GO:0042221	0.00512156	3213	249	95	response to chemical
3	GO:0032501	0.0067695	5230	249	135	multicellular organismal process
4	GO:0050896	0.0151696	6434	249	156	response to stimulus
5	GO:0051240	0.0255506	1066	249	43	positive regulation of multicellular organismal process
